# Supplementary material for: A multi-peak performance landscape for scale biting in an adaptive radiation of pupfishes
Source: J Exp Biol. 2024 Aug 23;227(16):jeb247615. doi: 10.1242/jeb.247615 (PMC11418179; doi:10.1242/jeb.247615)
Supplement: Dataset 1. raw .hd5 output files from SLEAP inference pipeline for all strike videos. [file jexbio-227-247615-JEB247615-Dataset1.zip]

Archive with 142 entries (142 files):
- labels.v005allvideos815frames-7.10.23.000_LIL-P-F4-CM4 strike13 gel edge-1920.analysis.h5
- labels.v005allvideos815frames-7.10.23.001_LIL-P-F4-CM9 gel5-7_mp4-1920.analysis.h5
- labels.v005allvideos815frames-7.10.23.002_LLAXM-F2-MSJ10 strike4 good_mp4-1920.analysis.h5
- labels.v005allvideos815frames-7.10.23.003_LLAXP-F2-CM20 strike5 miss good_mp4-1920.analysis.h5
- labels.v005allvideos815frames-7.10.23.004_NC-A-F0-CM10-strike13 gel edge-1920.analysis.h5
- labels.v005allvideos815frames-7.10.23.005_NC-A-F0-CM10-strike14 gel edge-1920.analysis.h5
- labels.v005allvideos815frames-7.10.23.006_OSP-SxA-F1-CM28 strike3_mp4-1920.analysis.h5
- labels.v005allvideos815frames-7.10.23.007_CRP-M-F1-CM19 strike9 edge_mp4.analysis.h5
- labels.v005allvideos815frames-7.10.23.008_CRPM-F1-CM19 strike14 edge_mp4.analysis.h5
- labels.v005allvideos815frames-7.10.23.009_CRPM-F1-CM19 strike16 edge_mp4.analysis.h5
- labels.v005allvideos815frames-7.10.23.010_CUN-A-F2-CM15-strike10 gel edge.analysis.h5
- labels.v005allvideos815frames-7.10.23.011_LIL-AXM-F2-CM27 strike1 miss_mp4.analysis.h5
- labels.v005allvideos815frames-7.10.23.012_LIL-P-F4-CM29 strike2 good_mp4.analysis.h5
- labels.v005allvideos815frames-7.10.23.013_LIL-P-F4-CM30 strike2 corner_mp4.analysis.h5
- labels.v005allvideos815frames-7.10.23.014_LIL-P-F4-CM30 strike3_mp4.analysis.h5
- labels.v005allvideos815frames-7.10.23.015_LIL-P-F4-CM31 strike5 good scrape_mp4.analysis.h5
- labels.v005allvideos815frames-7.10.23.016_LLAXM-F2-MSJ5 strike7 good_mp4.analysis.h5
- labels.v005allvideos815frames-7.10.23.017_LLAXM-F2-MSJ5 strike9_mp4.analysis.h5
- labels.v005allvideos815frames-7.10.23.018_LLAXMF2-MSJ7 strike2 miss_mp4.analysis.h5
- labels.v005allvideos815frames-7.10.23.019_LLAXMF2-MSJ7 strike7 edge_mp4.analysis.h5
- labels.v005allvideos815frames-7.10.23.020_NC-A-F0-CM10-strike11 gel edge.analysis.h5
- labels.v005allvideos815frames-7.10.23.021_NC-A-F0-CM10-strike14 gel edge-1920.analysis.h5
- labels.v005allvideos815frames-7.10.23.022_CRP-M-F1-CM19 strike9 edge_mp4.analysis.h5
- labels.v005allvideos815frames-7.10.23.023_CRPM-F1-CM19 strike14 edge_mp4.analysis.h5
- labels.v005allvideos815frames-7.10.23.024_CRPM-F1-CM19 strike16 edge_mp4.analysis.h5
- labels.v005allvideos815frames-7.10.23.025_CRP-P-F2-CM26 strike1_mp4.analysis.h5
- labels.v005allvideos815frames-7.10.23.026_CRP-P-F3-CM26 strike2 good_mp4.analysis.h5
- labels.v005allvideos815frames-7.10.23.027_CRP-P-F3-CM26 strike3 blurry_mp4.analysis.h5
- labels.v005allvideos815frames-7.10.23.028_CRP-P-F3-CM26 strike4 scrape_mp4.analysis.h5
- labels.v005allvideos815frames-7.10.23.029_CRP-P-F3-CM26 strike5_mp4.analysis.h5
- labels.v005allvideos815frames-7.10.23.030_CRP-P-F3-CM26 strike6 corner_mp4.analysis.h5
- labels.v005allvideos815frames-7.10.23.031_CRP-P-F3-DC02-STRIKE-7-EDGE.analysis.h5
- labels.v005allvideos815frames-7.10.23.032_CRP-P-F3-DC02-STRIKE-8-EDGE.analysis.h5
- labels.v005allvideos815frames-7.10.23.033_CRP-P-F3-DC02-STRIKE-9-EDGE.analysis.h5
- labels.v005allvideos815frames-7.10.23.034_CRP-P-F3-DC05-STRIKE-4-EDGE.analysis.h5
- labels.v005allvideos815frames-7.10.23.035_CRP-P-F3-DC05-STRIKE-5-EDGE.analysis.h5
- labels.v005allvideos815frames-7.10.23.036_CRP-P-F3-DC05-STRIKE-6-EDGE.analysis.h5
- labels.v005allvideos815frames-7.10.23.037_CRP-P-F3-DC05-STRIKE-7-EDGE.analysis.h5
- labels.v005allvideos815frames-7.10.23.038_CRP-P-F3-DC05-STRIKE-8-EDGE.analysis.h5
- labels.v005allvideos815frames-7.10.23.039_CUN-A-F2-CM15-strike1 miss.analysis.h5
- labels.v005allvideos815frames-7.10.23.040_CUN-A-F2-CM15-strike2 shrimp.analysis.h5
- labels.v005allvideos815frames-7.10.23.041_CUN-A-F2-CM15-strike3 shrimp.analysis.h5
- labels.v005allvideos815frames-7.10.23.042_CUN-A-F2-CM15-strike9 gel day3.analysis.h5
- labels.v005allvideos815frames-7.10.23.043_CUN-A-F2-CM15-strike10 gel edge.analysis.h5
- labels.v005allvideos815frames-7.10.23.044_CUN-A-F2-CM15-strike45 shrimp frontal.analysis.h5
- labels.v005allvideos815frames-7.10.23.045_CUN-A-F2-CM18 gel strike1_mp4.analysis.h5
- labels.v005allvideos815frames-7.10.23.046_FOR FUN DC10.analysis.h5
- labels.v005allvideos815frames-7.10.23.047_LIL-AXM-F2-CM27 strike1 miss_mp4.analysis.h5
- labels.v005allvideos815frames-7.10.23.048_LIL-AXM-F2-CM27 strike2 miss obscured_mp4.analysis.h5
- labels.v005allvideos815frames-7.10.23.049_LIL-P-F4-CM4 strike10 gel miss day2.analysis.h5
- labels.v005allvideos815frames-7.10.23.050_LIL-P-F4-CM4 strike11 gel miss day2.analysis.h5
- labels.v005allvideos815frames-7.10.23.051_LIL-P-F4-CM4 strike12 gel edge.analysis.h5
- labels.v005allvideos815frames-7.10.23.052_LIL-P-F4-CM4 strike13 gel edge.analysis.h5
- labels.v005allvideos815frames-7.10.23.053_LIL-P-F4-CM4 strike13 gel edge-1920.analysis.h5
- labels.v005allvideos815frames-7.10.23.054_LIL-P-F4-CM4 strike14 gel edge.analysis.h5
- labels.v005allvideos815frames-7.10.23.055_LIL-P-F4-CM4 strike15 gel miss good.analysis.h5
- labels.v005allvideos815frames-7.10.23.056_LIL-P-F4-CM4-strike1miss.analysis.h5
- labels.v005allvideos815frames-7.10.23.057_LIL-P-F4-CM4-strike2frontal.analysis.h5
- labels.v005allvideos815frames-7.10.23.058_LIL-P-F4-CM4-strike3.analysis.h5
- labels.v005allvideos815frames-7.10.23.059_LIL-P-F4-CM4-strike4 good.analysis.h5
- labels.v005allvideos815frames-7.10.23.060_LIL-P-F4-CM4-strike5 good.analysis.h5
- labels.v005allvideos815frames-7.10.23.061_LIL-P-F4-CM4-strike6.analysis.h5
- labels.v005allvideos815frames-7.10.23.062_LIL-P-F4-CM4-strike7.analysis.h5
- labels.v005allvideos815frames-7.10.23.063_LIL-P-F4-CM4-strike8.analysis.h5
- labels.v005allvideos815frames-7.10.23.064_LIL-P-F4-CM4-strike9 good.analysis.h5
- labels.v005allvideos815frames-7.10.23.065_LIL-P-F4-CM4-strike10.analysis.h5
- labels.v005allvideos815frames-7.10.23.066_LIL-P-F4-CM4-strike11.analysis.h5
- labels.v005allvideos815frames-7.10.23.067_LIL-P-F4-CM4-strike12 shrimp.analysis.h5
- labels.v005allvideos815frames-7.10.23.068_LIL-P-F4-CM4-strike13 shrimp.analysis.h5
- labels.v005allvideos815frames-7.10.23.069_LIL-P-F4-CM4-strike14 shrimp.analysis.h5
- labels.v005allvideos815frames-7.10.23.070_LIL-P-F4-CM4-strike15.analysis.h5
- labels.v005allvideos815frames-7.10.23.071_LIL-P-F4-CM4-strike16 shrimp.analysis.h5
- labels.v005allvideos815frames-7.10.23.072_LIL-P-F4-CM9 gel1 miss_mp4.analysis.h5
- labels.v005allvideos815frames-7.10.23.073_LIL-P-F4-CM9 gel1 miss_mp4-2.analysis.h5
- labels.v005allvideos815frames-7.10.23.074_LIL-P-F4-CM9 gel2 good_mp4.analysis.h5
- labels.v005allvideos815frames-7.10.23.075_LIL-P-F4-CM9 gel2 good_mp4-2.analysis.h5
- labels.v005allvideos815frames-7.10.23.076_LIL-P-F4-CM9 gel3 miss_mp4.analysis.h5
- labels.v005allvideos815frames-7.10.23.077_LIL-P-F4-CM9 gel3 miss_mp4-2.analysis.h5
- labels.v005allvideos815frames-7.10.23.078_LIL-P-F4-CM9 gel4_mp4.analysis.h5
- labels.v005allvideos815frames-7.10.23.079_LIL-P-F4-CM9 gel4_mp4-2.analysis.h5
- labels.v005allvideos815frames-7.10.23.080_LIL-P-F4-CM9 gel5-7_mp4.analysis.h5
- labels.v005allvideos815frames-7.10.23.081_LIL-P-F4-CM9 gel5-7_mp4-1920.analysis.h5
- labels.v005allvideos815frames-7.10.23.082_LIL-P-F4-CM9-strike1.analysis.h5
- labels.v005allvideos815frames-7.10.23.083_LIL-P-F4-CM9-strike2 fast.analysis.h5
- labels.v005allvideos815frames-7.10.23.084_LIL-P-F4-CM9-strike3 blurryt.analysis.h5
- labels.v005allvideos815frames-7.10.23.085_LIL-P-F4-CM9-strike4 shrimp.analysis.h5
- labels.v005allvideos815frames-7.10.23.086_LIL-P-F4-CM14 gel1 miss_mp4.analysis.h5
- labels.v005allvideos815frames-7.10.23.087_LIL-P-F4-CM14-strike1 angled.analysis.h5
- labels.v005allvideos815frames-7.10.23.088_LIL-P-F4-CM14-strike2.analysis.h5
- labels.v005allvideos815frames-7.10.23.089_LIL-P-F4-CM14-strike3 shrimp.analysis.h5
- labels.v005allvideos815frames-7.10.23.090_LIL-P-F4-CM14-strike4 shrimp angle.analysis.h5
- labels.v005allvideos815frames-7.10.23.091_LIL-P-F4-CM14-strike7 shrimp good.analysis.h5
- labels.v005allvideos815frames-7.10.23.092_LIL-P-F4-CM14-strike56 shrimp.analysis.h5
- labels.v005allvideos815frames-7.10.23.093_LIL-P-F4-CM29 strike1_mp4.analysis.h5
- labels.v005allvideos815frames-7.10.23.094_LIL-P-F4-CM29 strike2 good_mp4.analysis.h5
- labels.v005allvideos815frames-7.10.23.095_LIL-P-F4-CM30 strike1 scrape_mp4.analysis.h5
- labels.v005allvideos815frames-7.10.23.096_LIL-P-F4-CM30 strike2 corner_mp4.analysis.h5
- labels.v005allvideos815frames-7.10.23.097_LIL-P-F4-CM30 strike3_mp4.analysis.h5
- labels.v005allvideos815frames-7.10.23.098_LIL-P-F4-CM31 strike1 miss_mp4.analysis.h5
- labels.v005allvideos815frames-7.10.23.099_LIL-P-F4-CM31 strike2_mp4.analysis.h5
- labels.v005allvideos815frames-7.10.23.100_LIL-P-F4-CM31 strike3 angled_mp4.analysis.h5
- labels.v005allvideos815frames-7.10.23.101_LIL-P-F4-CM31 strike4_mp4.analysis.h5
- labels.v005allvideos815frames-7.10.23.102_LIL-P-F4-CM31 strike5 good scrape_mp4.analysis.h5
- labels.v005allvideos815frames-7.10.23.103_LIL-P-F4-DC09-STRIKE-1-EDGE-SIB.analysis.h5
- labels.v005allvideos815frames-7.10.23.104_LIL-P-F4-DC09-STRIKE-2-EDGESCRAPE-SIB.analysis.h5
- labels.v005allvideos815frames-7.10.23.105_LIL-P-F4-DC09-STRIKE-3-CORNER-SIB.analysis.h5
- labels.v005allvideos815frames-7.10.23.106_LIL-P-F4-DC09-STRIKE-4-EDGESCRAPE-SIB.analysis.h5
- labels.v005allvideos815frames-7.10.23.107_LIL-P-F4-DC09-STRIKE-5-CORNER-SIB.analysis.h5
- labels.v005allvideos815frames-7.10.23.108_LIL-P-F4-DC09-STRIKE-6-EDGE-SIB.analysis.h5
- labels.v005allvideos815frames-7.10.23.109_LIL-P-F4-DC09-STRIKE-7-EDGESCRAPE-SIB.analysis.h5
- labels.v005allvideos815frames-7.10.23.110_LIL-P-F4-DC09-STRIKE-8-CORNER-SIB.analysis.h5
- labels.v005allvideos815frames-7.10.23.111_LIL-P-F4-DC10-STRIKE-1-CORNER-SIB.analysis.h5
- labels.v005allvideos815frames-7.10.23.112_LLAXM-F2-MSJ5 strike7 good_mp4.analysis.h5
- labels.v005allvideos815frames-7.10.23.113_LLAXM-F2-MSJ5 strike9_mp4.analysis.h5
- labels.v005allvideos815frames-7.10.23.114_LLAXMF2-MSJ7 strike2 miss_mp4.analysis.h5
- labels.v005allvideos815frames-7.10.23.115_LLAXMF2-MSJ7 strike7 edge_mp4.analysis.h5
- labels.v005allvideos815frames-7.10.23.116_LLAXM-F2-MSJ10 strike1 double_mp4.analysis.h5
- labels.v005allvideos815frames-7.10.23.117_LLAXM-F2-MSJ10 strike2 miss_mp4.analysis.h5
- labels.v005allvideos815frames-7.10.23.118_LLAXM-F2-MSJ10 strike3 miss_mp4.analysis.h5
- labels.v005allvideos815frames-7.10.23.119_LLAXM-F2-MSJ10 strike4 good_mp4.analysis.h5
- labels.v005allvideos815frames-7.10.23.120_LLAXM-F2-MSJ10 strike4 good_mp4-1920.analysis.h5
- labels.v005allvideos815frames-7.10.23.121_LLAXP-F2-CM20 strike5 miss good_mp4-1920.analysis.h5
- labels.v005allvideos815frames-7.10.23.122_LL-AXP-F2-CM25 strike1_mp4.analysis.h5
- labels.v005allvideos815frames-7.10.23.123_LL-AXP-F2-CM25 strike2_mp4.analysis.h5
- labels.v005allvideos815frames-7.10.23.124_LL-AXP-F2-DC07-STRIKE-1-EDGESCRAPE.analysis.h5
- labels.v005allvideos815frames-7.10.23.125_LL-AXP-F2-DC07-STRIKE-2-EDGESCRAPE.analysis.h5
- labels.v005allvideos815frames-7.10.23.126_LL-AXP-F2-DC07-STRIKE-3-EDGESCRAPE.analysis.h5
- labels.v005allvideos815frames-7.10.23.127_LL-AXP-F2-DC07-STRIKE-4-EDGE.analysis.h5
- labels.v005allvideos815frames-7.10.23.128_LL-AXP-F2-DC07-STRIKE-5-EDGESCRAPE.analysis.h5
- labels.v005allvideos815frames-7.10.23.129_LL-AXP-F2-DC08-STRIKE-6-EDGE.analysis.h5
- labels.v005allvideos815frames-7.10.23.130_LL-AXP-F2-DC08-STRIKE-7-EDGE.analysis.h5
- labels.v005allvideos815frames-7.10.23.131_LL-AXP-F2-DC08-STRIKE-8-FLATSCRAPE.analysis.h5
- labels.v005allvideos815frames-7.10.23.132_LL-AXP-F2-DC08-STRIKE-9-EDGE.analysis.h5
- labels.v005allvideos815frames-7.10.23.133_NC-A-F0-CM10-strike11 gel edge.analysis.h5
- labels.v005allvideos815frames-7.10.23.134_NC-A-F0-CM10-strike13 gel edge-1920.analysis.h5
- labels.v005allvideos815frames-7.10.23.135_NC-A-F0-CM10-strike14 gel edge.analysis.h5
- labels.v005allvideos815frames-7.10.23.136_NC-A-F0-CM10-strike14 gel edge-1920.analysis.h5
- labels.v005allvideos815frames-7.10.23.137_OSP-SxA-F1-CM28 strike1 miss_mp4.analysis.h5
- labels.v005allvideos815frames-7.10.23.138_OSP-SxA-F1-CM28 strike2 good_mp4.analysis.h5
- labels.v005allvideos815frames-7.10.23.139_OSP-SxA-F1-CM28 strike3_mp4.analysis.h5
- labels.v005allvideos815frames-7.10.23.140_OSP-SxA-F1-CM28 strike3_mp4-1920.analysis.h5
- labels.v005allvideos815frames-7.10.23.141_OSP-SxA-F1-CM28 strike4_mp4.analysis.h5
