# Supplementary material for: A multi-peak performance landscape for scale biting in an adaptive radiation of pupfishes
Source: J Exp Biol. 2024 Aug 23;227(16):jeb247615. doi: 10.1242/jeb.247615 (PMC11418179; doi:10.1242/jeb.247615)
Supplement: Dataset 2. Kinematic data output from SLEAP-kinematics-data.extraction.R script with SLEAP output files as the input. [file jexbio-227-247615-JEB247615-Dataset2.csv]

observer	repashy.gel.batch	date	species	pop	ID	strike.no	strike.type	width	depth	length	3 cm calibration in pixels	SLEAP inference model	peak.gape	peak.protrusion	peak.dist	peak.jaw.angle	TTPG	strike.distance
ChloeClaire	18	11.1.22	hybrid	CRP-MXP-F2	CC01	1	scrape	1.85	0.22	3.4	773.255	labels.v005allvideos815frames-7.28.23more.vids.143_CRPMXPF2-CC01-1-FLATSCRAPE(4).analysis	183.2167019	213.3713588	214.0631582	199.8980337	220	308.1617268
ChloeClaire	18	11.4.22	hybrid	CRP-MXP-F2	CC01	2	edge	2.37	0.95	0.394	773.255	labels.v005allvideos815frames-7.28.23more.vids.144_CRPMXPF2-CC01-2-EDGE.analysis	197.7978048	271.8729842	306.5572007	210.6333733	200	234.6138212
ChloeClaire	18	11.4.22	hybrid	CRP-MXP-F2	CC01	3	edge	1.96	0.36	3.27	773.255
ChloeClaire	19	11.4.22	hybrid	CRP-MXP-F2	CC01	4	scrape	2.23	0.74	4.25	773.255	labels.v005allvideos815frames-7.28.23more.vids.146_CRPMXPF2-CC01-4-FLATSCRAPE.analysis
ChloeClaire	19	11.4.22	hybrid	CRP-MXP-F2	CC01	5	edge	2.57	0.88	3.75	773.255
ChloeClaire	20	11.8.22	hybrid	CRP-MXP-F2	CC01	6	scrape	1.48	0.84	3.99	773.255
ChloeClaire	20	11.10.22	hybrid	CRP-MXP-F2	CC01	7	scrape	1.64	0.57	3.77	773.255
ChloeClaire	21	12.1.22	hybrid	CRP-MXP-F2	CC01	8	scrape	2.41	0.41	5.31	773.255	labels.v005allvideos815frames-7.28.23more.vids.150_CRPMXPF2-CC01-8-FLAT.analysis	170.6934433	255.485867	213.7609448	185.4624706	52	116.2507933
ChloeClaire	21	12.1.22	hybrid	CRP-MXP-F2	CC01	9	scrape	1.88	0.68	3.44	773.255	labels.v005allvideos815frames-7.28.23more.vids.151_CRPMXPF2-CC01-9-FLAT.analysis
ChloeClaire	21	12.1.22	hybrid	CRP-MXP-F2	CC01	10	edge	1.65	1.01	4.21	773.255	labels.v005allvideos815frames-7.28.23more.vids.152_CRPMXPF2-CC01-10-EDGE.analysis
CHM	2	9.27.20	generalist	_NC-A-F0	CM10	10	edge	2.27	1.32	2.97	1051.426
CHM	2	9.27.20	generalist	_NC-A-F0	CM10	11	edge	1	0.72	1.53	1051.426	labels.v002barebones7.25.23 allvideos.020_NC-A-F0-CM10-strike11 gel edge.analysis	79.84935501	131.6018149	111.7953914	203.798722	183	347.7067961
CHM	2	9.27.20	generalist	_NC-A-F0	CM10	12	edge	1.5	1.04	2.15	1051.426
CHM	2	9.27.20	generalist	_NC-A-F0	CM10	13	edge	1.96	0.88	2.41	1051.426	labels.v002barebones7.25.23 allvideos.004_NC-A-F0-CM10-strike13 gel edge-1920.analysis	85.29083476	148.40665	224.4210352	219.3770978	62	111.0540046
CHM	2	9.27.20	generalist	_NC-A-F0	CM10	14	edge	1.38	0.69	2.19	1051.426	labels.v002barebones7.25.23 allvideos.135_NC-A-F0-CM10-strike14 gel edge.analysis	92.55167447	172.8194061	196.8201771	211.8198342		291
CHM	2	9.27.20	generalist	_NC-A-F0	CM10	15	scrape	1.81	0.37	1.3	1051.426
CHM	3	10.4.20	scale-eater	LIL-P-F4	CM14	10	scrape	2.94	0	3.66	1264.008
CHM	3	10.4.20	scale-eater	LIL-P-F4	CM14	11	scrape	2.09	0	4.61	1264.008
CHM	3	10.4.20	scale-eater	LIL-P-F4	CM14	12	edge	1.74	0.42	1.62	1264.008
CHM	3	10.4.20	scale-eater	LIL-P-F4	CM14	13	edge	1.62	0.73	1.72	1264.008
CHM	3	10.4.20	scale-eater	LIL-P-F4	CM14	14	edge	1.66	0.75	3.68	1264.008
CHM	3	10.4.20	scale-eater	LIL-P-F4	CM14	15	miss	0	0	0	1264.008
CHM	6	2.6.21	scale-eater	LIL-P-F4	CM14	1	scrape	1.91	0.19	4.35	1115.456	labels.v002barebones7.25.23 allvideos.087_LIL-P-F4-CM14-strike1 angled.analysis	107.2776018	107.9738688	414.6840943	201.4482917	77	NA
CHM	6	2.6.21	scale-eater	LIL-P-F4	CM14	1.1	miss	0	0	0	1115.456	labels.v002barebones7.25.23 allvideos.086_LIL-P-F4-CM14 gel1 miss_mp4.analysis	161.3306141	153.9490055	257.027578	229.4361042	94	61.01694656
CHM	6	2.6.21	scale-eater	LIL-P-F4	CM14	2	zebrafish				1115.456	labels.v002barebones7.25.23 allvideos.088_LIL-P-F4-CM14-strike2.analysis	71.13733108	139.5596848	273.2151605	226.3113466	40	106.2886342
CHM	6	2.6.21	scale-eater	LIL-P-F4	CM14	3	shrimp				1115.456	labels.v002barebones7.25.23 allvideos.089_LIL-P-F4-CM14-strike3 shrimp.analysis	16.7385649	59.57240874	163.5404127	183.4063508	20	142
CHM	6	2.6.21	scale-eater	LIL-P-F4	CM14	7	shrimp				1115.456	labels.v002barebones7.25.23 allvideos.091_LIL-P-F4-CM14-strike7 shrimp good.analysis	70.93594187	152.6068625	167.3720374	174.3814027	236	435.5027716
CHM	2	9.26.20	generalist	CUN-A-F2	CM15	1	edge	0.95	0.32	0.95	1169.038	labels.v005allvideos815frames-7.28.23more.vids.039_CUN-A-F2-CM15-strike1 miss.analysis	61.42799417	195.012441	364.7748537	195.91991	82	155.8230193
CHM	3	10.3.20	generalist	CUN-A-F2	CM15	2	shrimp				1383.603	labels.v005allvideos815frames-7.28.23more.vids.040_CUN-A-F2-CM15-strike2 shrimp.analysis	88.52266006	167.7094225	194.9124063	220.485465	87	NA
CHM	3	10.3.20	generalist	CUN-A-F2	CM15	3	shrimp				1383.603	labels.v005allvideos815frames-7.28.23more.vids.041_CUN-A-F2-CM15-strike3 shrimp.analysis	68.80773275	185.9701474	300.4272787	186.6761415	190	216.9520023
CHM	3	10.3.20	generalist	CUN-A-F2	CM15	4	shrimp				1383.603	labels.v005allvideos815frames-7.28.23more.vids.044_CUN-A-F2-CM15-strike45 shrimp frontal.analysis	79.52622645	187.3784756	281.6951545	224.3767564	89	389.8202302
CHM	3	10.3.20	generalist	CUN-A-F2	CM15	9	edge	2.18	1.19	2.78	1383.603	labels.v005allvideos815frames-7.28.23more.vids.042_CUN-A-F2-CM15-strike9 gel day3.analysis	130.6562166	199.333889	392.6730028	213.3099968	78	248.0074915
CHM	3	10.3.20	generalist	CUN-A-F2	CM15	10	edge	1.16	0.7	1.9	1383.603	labels.v002barebones7.25.23 allvideos.043_CUN-A-F2-CM15-strike10 gel edge.analysis	154.9132867	176.3107277	311.2073542	211.0679445	222	312.0448481
CHM	3	10.3.20	albivelis	C.albivelisJCF0	CM17	1	scrape	1.01	0	0.5
CHM	3	10.3.20	albivelis	C.albivelisJCF0	CM17	2	edge	1.65	0.92	2.32
CHM	3	10.3.20	albivelis	C.albivelisJCF0	CM17	3	corner	1.91	0.97	2.77
CHM	3	10.3.20	albivelis	C.albivelisJCF0	CM17	4	edge	2.37	1	3.21
CHM	3	10.3.20	albivelis	C.albivelisJCF0	CM17	5	edge	2.32	1.12	2.77
CHM	3	10.3.20	albivelis	C.albivelisJCF0	CM17	6	edge	1.48	1.09	3.25
CHM	3	10.3.20	albivelis	C.albivelisJCF0	CM17	7	corner	1.9	1.22	3.88
CHM	3	10.3.20	albivelis	C.albivelisJCF0	CM17	8	edge	1.79	0.98	3.18
CHM	3.1	10.18.20	generalist	CUN-A-F2	CM18	1	scrape	2.16	0.25	2.7	1157.677	labels.v002barebones7.25.23 allvideos.045_CUN-A-F2-CM18 gel strike1_mp4.analysis	120.2410743	146.6688767	200.8976124	221.0505082	126	169.4661866
CHM	3.1	10.18.20	molluscivore	CRP-M-F1	CM19	1	edge	1.16	0.95	2.28	1157.677	labels.v002barebones7.25.23 allvideos.147_CRP-M-F1-CM19 strike1 gel edge_mp4.analysis	129.7967985	157.7805121	180.12853	186.9951581	38	-28.85774135
CHM	3.1	10.18.20	molluscivore	CRP-M-F1	CM19	2	edge	2.19	1.11	2.33	1157.677	labels.v002barebones7.25.23 allvideos.148_CRP-M-F1-CM19 strike2 gel edge_mp4.analysis	167.8473095	175.6975625	254.9404313	196.3733755	93	106.0488313
CHM	3.1	10.18.20	molluscivore	CRP-M-F1	CM19	3	scrape	1.81	0.59	1.59	1157.677	labels.v002barebones7.25.23 allvideos.149_CRP-M-F1-CM19 strike3 miss_mp4.analysis	195.4892647	141.5754443	160.3496014	196.4302846	68	NA
CHM	3.1	10.18.20	molluscivore	CRP-M-F1	CM19	4	edge	1.06	0.33	0.84	1157.677	labels.v002barebones7.25.23 allvideos.150_CRP-M-F1-CM19 strike4 edge_mp4.analysis	145.7486038	203.4333813	254.6537306	194.4355996	80	153.4959264
CHM	3.1	10.18.20	molluscivore	CRP-M-F1	CM19	5	edge	1.47	0.65	1.66	1157.677	labels.v002barebones7.25.23 allvideos.151_CRP-M-F1-CM19 strike5 edge_mp4.analysis	210.3138666	181.5961434	104.3407224	202.0271247	76	218
CHM	3.1	10.18.20	molluscivore	CRP-M-F1	CM19	6	edge	1.49	0.65	1.94	1157.677	labels.v002barebones7.25.23 allvideos.152_CRP-M-F1-CM19 strike6 edge_mp4.analysis	136.1378456	173.1983351	214.0353214	197.8180944	105	148.956786
CHM	3.1	10.18.20	molluscivore	CRP-M-F1	CM19	7	edge	0.88	0.53	1.44	1157.677	labels.v002barebones7.25.23 allvideos.153_CRP-M-F1-CM19 strike7 edge_mp4.analysis	161.7131832	172.2713372	192.1658135	196.095222	80	140.1064786
CHM	3.1	10.18.20	molluscivore	CRP-M-F1	CM19	8	edge	0.75	0.5	0.38	1157.677	labels.v002barebones7.25.23 allvideos.154_CRP-M-F1-CM19 strike8 edge_mp4.analysis	157.9758717	200.9694557	245.500677	199.3047683	136	NA
CHM	3.1	10.18.20	molluscivore	CRP-M-F1	CM19	9	edge	1.67	0.63	1.91	1157.677	labels.v002barebones7.25.23 allvideos.155_CRP-M-F1-CM19 strike9 edge_mp4.analysis	173.3842434	191.838018	195.7813025	194.8743357	74	139.8958277
CHM	3.1	10.18.20	molluscivore	CRP-M-F1	CM19	10	shrimp				1157.677
CHM	3.1	10.18.20	molluscivore	CRP-M-F1	CM19	11	shrimp				1157.677	labels.v002barebones7.25.23 allvideos.157_CRP-M-F1-CM19 strike11 shrimp_mp4.analysis	73.87719975	197.8526676	446.0140447	196.2122974	59	209.8906936
CHM	3.1	10.18.20	molluscivore	CRP-M-F1	CM19	12	shrimp				1157.677	labels.v002barebones7.25.23 allvideos.158_CRP-M-F1-CM19 strike12 shrimp_mp4.analysis	74.08065688	167.60807	176.4691182	187.8660279	27	76.35987274
CHM	3.1	10.18.20	molluscivore	CRP-M-F1	CM19	13	shrimp				1157.677	labels.v002barebones7.25.23 allvideos.159_CRP-M-F1-CM19 strike13 shrimp_mp4.analysis	107.1579603	178.7121161	153.8087728	215.4350758	46	73.36193993
CHM	4	1.9.21	molluscivore	CRP-M-F1	CM19	14	edge	1.73	0.59	1.95	1157.677	labels.v002barebones7.25.23 allvideos.023_CRPM-F1-CM19 strike14 edge_mp4.analysis	132.5676776	172.2273867	181.8625708	203.4730811	148	259.5359846
CHM	4	1.9.21	molluscivore	CRP-M-F1	CM19	15	edge	1.51	0.91	2.17	1157.677	labels.v002barebones7.25.23 allvideos.161_CRPM-F1-CM19 strike15 edge_mp4.analysis	127.4100917	167.287728	406.8772517	202.917391	138	93.56244346
CHM	4	1.9.21	molluscivore	CRP-M-F1	CM19	16	edge	2.18	0.97	2.46	1157.677	labels.v002barebones7.25.23 allvideos.162_CRPM-F1-CM19 strike16 edge_mp4.analysis	116.0989753	167.2612584	233.4209853	187.5365628	85	148.2669288
CHM	3.1	10.18.20	hybrid	LIL-AXP-F2	CM20	1	miss	0	0	0	1445.307
CHM	3.1	10.18.20	hybrid	LIL-AXP-F2	CM20	2	edge	1.42	1.24	3.4	1445.307
CHM	3.1	10.18.20	hybrid	LIL-AXP-F2	CM20	3	miss	0	0	0	1445.307
CHM	3.1	10.18.20	hybrid	LIL-AXP-F2	CM20	4	edge	2.42	1.24	2.43	1445.307
CHM	3.1	10.18.20	hybrid	LIL-AXP-F2	CM20	5	miss	0	0	0	1445.307	labels.v002barebones7.25.23 allvideos.121_LLAXP-F2-CM20 strike5 miss good_mp4-1920.analysis	146.3537507	237.4480828	333.0855621	194.9978204	103	162.4043362
CHM	3.1	10.18.20	hybrid	LIL-AXP-F2	CM20	6	miss	0	0	0	1445.307
CHM	3.1	10.18.20	hybrid	LIL-AXP-F2	CM20	7	miss	0	0	0	1445.307
CHM	3.1	10.18.20	hybrid	LIL-AXP-F2	CM20	8	corner	1.88	2.23	2.95	1445.307
CHM	5	1.23.21	scale-eater	CRP-P-F3	CM22	1	scrape	0.16	0.05	4.37	1109.128
CHM	5	1.23.21	scale-eater	CRP-P-F3	CM22	2	scrape	2.51	0.19	3.52	1109.128
CHM	5	1.23.21	scale-eater	CRP-P-F3	CM22	3	edge	2.99	1.09	4.43	1109.128
CHM	5	1.23.21	scale-eater	CRP-P-F3	CM22	4	miss	0	0	0	1109.128
CHM	5	1.23.21	scale-eater	CRP-P-F3	CM22	5	miss	0	0	0	1109.128
CHM	5	1.23.21	scale-eater	CRP-P-F3	CM22	6	edge	2.39	1.44	4.73	1109.128
CHM	5	1.23.21	scale-eater	CRP-P-F3	CM22	7	edge	3.09	0.67	1.55	1109.128
CHM	5	1.23.21	scale-eater	CRP-P-F3	CM22	8	scrape	0.92	0.1	3.84	1109.128
CHM	5	1.23.21	scale-eater	CRP-P-F3	CM23	1	edge				1134.163
CHM	5	1.23.21	scale-eater	CRP-P-F3	CM23	2	miss	0	0	0	1134.163
CHM	5	1.23.21	scale-eater	CRP-P-F3	CM23	3	miss	0	0	0	1134.163
CHM	5	1.23.21	scale-eater	CRP-P-F3	CM23	4	edge	2.14	0.56	1.96	1134.163
CHM	5	1.23.21	scale-eater	CRP-P-F3	CM23	5	edge	2.53	0.4	4.12	1134.163
CHM	5	1.23.21	scale-eater	CRP-P-F3	CM23	6	edge	1.62	0.47	0.87	1134.163
CHM	5	1.23.21	scale-eater	CRP-P-F3	CM23	7	edge	1.54	0.37	1.15	1134.163
CHM	5	1.23.21	scale-eater	CRP-P-F3	CM23	8	edge	2.62	0.7	4.4	1134.163
CHM	5	1.23.21	scale-eater	CRP-P-F3	CM23	9	edge	2.62	1.3	4.18	1134.163
CHM	5	1.24.21	scale-eater	CRP-P-F3	CM24	1	miss	0	0	0	1243.756
CHM	5	1.24.21	scale-eater	CRP-P-F3	CM24	2	miss	0	0	0	1243.756
CHM	5	1.24.21	scale-eater	CRP-P-F3	CM24	3	miss	0	0	0	1243.756
CHM	5	1.24.21	scale-eater	CRP-P-F3	CM24	4	scrape	2.14	0.99	4.57	1243.756
CHM	5	1.24.21	scale-eater	CRP-P-F3	CM24	5	edge	2.1	0.95	2.9	1243.756
CHM	5	1.24.21	scale-eater	CRP-P-F3	CM24	6	edge	1.72	0.41	1.07	1243.756
CHM	5	1.24.21	scale-eater	CRP-P-F3	CM24	7	edge	2.07	0.61	3.2	1243.756
CHM	5	1.24.21	scale-eater	CRP-P-F3	CM24	8	edge	2.38	0.74	3.98	1243.756
CHM	5	1.24.21	scale-eater	CRP-P-F3	CM24	9	edge	2.97	1	2.9	1243.756
CHM	5	1.24.21	scale-eater	CRP-P-F3	CM24	10	edge	2.2	0.87	3.18	1243.756
CHM	5	1.24.21	scale-eater	CRP-P-F3	CM24	11	edge	2.45	1.19	4.14	1243.756
CHM	6	2.6.21	hybrid	LIL-AXP-F2	CM25	1	edge	2.65	0.84	1.91	1282.208	labels.v002barebones7.25.23 allvideos.122_LL-AXP-F2-CM25 strike1_mp4.analysis	133.8430248	241.3861819	337.2080987	195.3311351	123	78.36998534
CHM	6	2.6.21	hybrid	LIL-AXP-F2	CM25	2	edge	2.32	0.74	2.57	1282.208	labels.v002barebones7.25.23 allvideos.123_LL-AXP-F2-CM25 strike2_mp4.analysis	148.0174927	228.6740305	66.98601692	200.6940532	30	NA
CHM	6	2.7.21	scale-eater	CRP-P-F3	CM26	1	scrape	2.56	0.96	5.61	1268.716	labels.v005allvideos815frames-7.28.23more.vids.025_CRP-P-F2-CM26 strike1_mp4.analysis	177.8280691	172.679183	354.9531208	199.3422448	85	8.723708283
CHM	6	2.7.21	scale-eater	CRP-P-F3	CM26	2	edge	2.48	1.01	4.08	1268.716	labels.v005allvideos815frames-7.28.23more.vids.026_CRP-P-F3-CM26 strike2 good_mp4.analysis	154.8655546	180.1960025	352.1126283	200.5849217	112	174.1002266
CHM	6	2.7.21	scale-eater	CRP-P-F3	CM26	3	edge	2.62	1.19	2.74	1268.716	labels.v005allvideos815frames-7.28.23more.vids.027_CRP-P-F3-CM26 strike3 blurry_mp4.analysis	157.8510981	225.7036787	342.3936008	228.2593308	181	245.4232801
CHM	6	2.7.21	scale-eater	CRP-P-F3	CM26	4	scrape	2.67	0.15	4.57	1268.716	labels.v005allvideos815frames-7.28.23more.vids.028_CRP-P-F3-CM26 strike4 scrape_mp4.analysis	162.1090476	145.5007539	223.8139242	199.3179569	66	76.32779309
CHM	6	2.7.21	scale-eater	CRP-P-F3	CM26	5	edge	2.91	1.12	4.41	1268.716	labels.v005allvideos815frames-7.28.23more.vids.029_CRP-P-F3-CM26 strike5_mp4.analysis	162.7243542	161.2156665	400.1207683	205.4749675	96	120.0172566
CHM	6	2.7.21	scale-eater	CRP-P-F3	CM26	6	corner	2.38	0.58	4.06	1268.716	labels.v005allvideos815frames-7.28.23more.vids.030_CRP-P-F3-CM26 strike6 corner_mp4.analysis	173.2132485	173.8860341	277.1472082	203.2165018	121	180.9890103
CHM	6	2.13.21	hybrid	LIL-AXM-F2	CM27	1	miss	0	0	0	1433.234	labels.v002barebones7.25.23 allvideos.047_LIL-AXM-F2-CM27 strike1 miss_mp4.analysis	119.9770594	304.7304743	499.6575395	192.8489438	109	220.2069704
CHM	6	2.13.21	hybrid	LIL-AXM-F2	CM27	2	miss	0	0	0	1433.234	labels.v002barebones7.25.23 allvideos.048_LIL-AXM-F2-CM27 strike2 miss obscured_mp4.analysis	161.2499405	273.5334247	335.8998	210.2526228	36	-73.85927522
CHM	6	2.13.21	hybrid	OSP-SXA-F1	CM28	1	scrape	1.32	0.19	2.93	1420.632	labels.v002barebones7.25.23 allvideos.137_OSP-SxA-F1-CM28 strike1 miss_mp4.analysis	125.2977064	149.3099277	225.401975	213.5583793	121	NA
CHM	6	2.13.21	hybrid	OSP-SXA-F1	CM28	2	edge	2.83	1.12	2.16	1420.632	labels.v002barebones7.25.23 allvideos.138_OSP-SxA-F1-CM28 strike2 good_mp4.analysis	126.3366966	143.4681924	438.4296098	192.7807653	81	130.2180537
CHM	6	2.13.21	hybrid	OSP-SXA-F1	CM28	3	scrape	1.86	0.1	3.05	1420.632	labels.v002barebones7.25.23 allvideos.139_OSP-SxA-F1-CM28 strike3_mp4.analysis	128.1025168	147.7864109	470.0817604	203.399924	118	NA
CHM	6	2.13.21	hybrid	OSP-SXA-F1	CM28	4	edge	1.99	0.61	1.61	1420.632	labels.v002barebones7.25.23 allvideos.141_OSP-SxA-F1-CM28 strike4_mp4.analysis	120.7228451	164.3494737	50.35685813	188.5971175	58	NA
CHM	6	2.14.21	scale-eater	LIL-P-F4	CM29	1	edge	2.11	0.79	2.55	1471.936	labels.v002barebones7.25.23 allvideos.093_LIL-P-F4-CM29 strike1_mp4.analysis	134.040402	257.8833732	237.6419603	233.7605286	129	NA
CHM	6	2.14.21	scale-eater	LIL-P-F4	CM29	2	scrape	1.48	0.48	3.57	1471.936	labels.v002barebones7.25.23 allvideos.094_LIL-P-F4-CM29 strike2 good_mp4.analysis	213.7315777	261.356598	184.9361316	232.9400987	155	321.6773146
CHM	2	9.26.20	wide-mouth'	OSP-S-F1	CM3	3					931.45	labels.v002barebones7.25.23 allvideos.356_OSP-S-F1-CM3-strike3.analysis	76.44097676	152.923232	246.2555303	225.4049737	117	157.100584
CHM	2	9.26.20	wide-mouth'	OSP-S-F1	CM3	5					931.45	labels.v002barebones7.25.23 allvideos.357_OSP-S-F1-CM3-strike5.analysis	90.61209508	165.5600988	191.3697055	222.8286811	127	179.8958043
CHM	2	9.26.20	wide-mouth'	OSP-S-F1	CM3	7	miss	0	0	0	931.45
CHM	2	9.26.20	wide-mouth'	OSP-S-F1	CM3	8	edge	2.07	1.2	3.93	931.45
CHM	2	9.26.20	wide-mouth'	OSP-S-F1	CM3	9	edge	1.68	0.63	2.31	931.45
CHM	2	9.26.20	wide-mouth'	OSP-S-F1	CM3	10	miss	0	0	0	931.45
CHM	2	9.26.20	wide-mouth'	OSP-S-F1	CM3	11	edge	0.85	0.56	0.01	931.45
CHM	2	9.26.20	wide-mouth'	OSP-S-F1	CM3	12	edge	2.31	1.11	4.15	931.45
CHM	2	9.26.20	wide-mouth'	OSP-S-F1	CM3	13	edge	1.68	0.87	3.16	931.45
CHM	2	9.26.20	wide-mouth'	OSP-S-F1	CM3	14	edge	2.39	1.33	3.25	931.45
CHM	2	9.26.20	wide-mouth'	OSP-S-F1	CM3	15	edge	2.24	1.19	2.48	931.45
CHM	2	9.26.20	wide-mouth'	OSP-S-F1	CM3	16	edge	1.79	1.17	2.09	931.45
CHM	2	9.26.20	wide-mouth'	OSP-S-F1	CM3	17	edge	2.6	1.72	3.97	931.45
CHM	2	9.26.20	wide-mouth'	OSP-S-F1	CM3	18	corner	4.23	1.71	4.05	931.45
CHM	2	9.26.20	wide-mouth'	OSP-S-F1	CM3	19	miss	0	0	0	931.45
CHM	6	2.14.21	scale-eater	LIL-P-F4	CM30	1	scrape	1.38	0.39	2.24	1475.82	labels.v002barebones7.25.23 allvideos.095_LIL-P-F4-CM30 strike1 scrape_mp4.analysis	187.4152543	275.232713	140.2177934	213.2210195	72	188.1534874
CHM	6	2.14.21	scale-eater	LIL-P-F4	CM30	2	scrape	1.58	0.22	3.55	1475.82	labels.v002barebones7.25.23 allvideos.013_LIL-P-F4-CM30 strike2 corner_mp4.analysis	199.5013959	204.9895222	242.5069162	202.3610324	74	152.924027
CHM	6	2.14.21	scale-eater	LIL-P-F4	CM30	3	miss	0	0	0	1475.82	labels.v002barebones7.25.23 allvideos.014_LIL-P-F4-CM30 strike3_mp4.analysis	186.9438618	239.1146692	258.4883704	209.1426313	112	161.4603769
CHM	6	2.14.21	scale-eater	LIL-P-F4	CM31	1	miss	0	0	0	1496.17	labels.v002barebones7.25.23 allvideos.098_LIL-P-F4-CM31 strike1 miss_mp4.analysis	174.7434157	206.7925783	188.2777274	227.8371001	143	172.4384462
CHM	6	2.14.21	scale-eater	LIL-P-F4	CM31	2	miss	0	0	0	1496.17	labels.v002barebones7.25.23 allvideos.099_LIL-P-F4-CM31 strike2_mp4.analysis	169.6607089	237.905035	166.4206893	211.896284	68	NA
CHM	6	2.14.21	scale-eater	LIL-P-F4	CM31	3	miss	0	0	0	1496.17	labels.v002barebones7.25.23 allvideos.100_LIL-P-F4-CM31 strike3 angled_mp4.analysis	59.22218827	211.6314796	186.3138252	221.3935424	8	218
CHM	6	2.14.21	scale-eater	LIL-P-F4	CM31	4	scrape	1.84	0.14	4.74	1496.17	labels.v002barebones7.25.23 allvideos.101_LIL-P-F4-CM31 strike4_mp4.analysis	188.1304031	204.3905123	214.1545283	227.01777	84	NA
CHM	6	2.14.21	scale-eater	LIL-P-F4	CM31	5	scrape	1.72	0.32	4.95	1496.17	labels.v002barebones7.25.23 allvideos.015_LIL-P-F4-CM31 strike5 good scrape_mp4.analysis	211.800568	236.2036744	262.1641162	223.9176499	265	473.3058625
CM	7	6.22.21	scale-eater	LIL-P-F4	CM32	1	scrape	1.15	0.01	4.91	1496.17	labels.v005allvideos815frames-7.28.23more.vids.217_LIL-P-F4-CM32-strike1 miss angled.analysis	167.768452	234.1727751	186.8347091	137.7803543	33
MSJ	7	6.22.21	scale-eater	LIL-P-F4	CM34	1	edge	1.8	1.1	3.8
CM		8.1.20	scale-eater	LIL-P-F4	CM4	13	shrimp				1382.499	labels.v002barebones7.25.23 allvideos.068_LIL-P-F4-CM4-strike13 shrimp.analysis	152.7061564	226.4455272	410.8513261	189.2804963	182	252
CM		8.1.20	scale-eater	LIL-P-F4	CM4	14	shrimp				1382.499	labels.v002barebones7.25.23 allvideos.069_LIL-P-F4-CM4-strike14 shrimp.analysis	166.1539593	243.6394984	188.1843957	192.8721012	60	29.660579
CM		8.1.20	scale-eater	LIL-P-F4	CM4	1	miss				1382.499	labels.v005allvideos815frames-7.28.23more.vids.056_LIL-P-F4-CM4-strike1miss.analysis	132.8299616	233.5421033	268.5825449	220.8558918	88	43.94920637
CM		8.1.20	scale-eater	LIL-P-F4	CM4	2	zebrafish				1382.499	labels.v002barebones7.25.23 allvideos.057_LIL-P-F4-CM4-strike2frontal.analysis	68.44757492	120.1978139	151.7757882	158.2542522	91	NA
CM		8.1.20	scale-eater	LIL-P-F4	CM4	3	zebrafish				1382.499	labels.v005allvideos815frames-7.28.23more.vids.058_LIL-P-F4-CM4-strike3.analysis	144.3100702	272.8544492	225.2494492	192.5421255	71	66.66605625
			scale-eater	LIL-P-F4	CM4	4	zebrafish					labels.v005allvideos815frames-7.28.23more.vids.059_LIL-P-F4-CM4-strike4 good.analysis	167.9982173	255.4529555	438.5755474	199.3460279	107	97.86051587
CM		8.1.20	scale-eater	LIL-P-F4	CM4	5	zebrafish				1382.499	labels.v005allvideos815frames-7.28.23more.vids.060_LIL-P-F4-CM4-strike5 good.analysis	181.6058749	271.0198688	272.9611931	202.2257391	99	139
CM		8.1.20	scale-eater	LIL-P-F4	CM4	6	zebrafish				1382.499	labels.v005allvideos815frames-7.28.23more.vids.061_LIL-P-F4-CM4-strike6.analysis	187.3428042	238.6718754	359.2500079	200.396271	138	178.7530532
CM		8.1.20	scale-eater	LIL-P-F4	CM4	7	zebrafish				1382.499	labels.v005allvideos815frames-7.28.23more.vids.062_LIL-P-F4-CM4-strike7.analysis	175.4027329	239.2737876	300.6057179	197.7777483	77	90.17457266
CM		8.1.20	scale-eater	LIL-P-F4	CM4	8	zebrafish				1382.499	labels.v005allvideos815frames-7.28.23more.vids.063_LIL-P-F4-CM4-strike8.analysis	175.4252496	239.8524329	246.4567586	200.238485	97	110.6605663
CM		8.1.20	scale-eater	LIL-P-F4	CM4	9	zebrafish				1382.499	labels.v005allvideos815frames-7.28.23more.vids.064_LIL-P-F4-CM4-strike9 good.analysis	156.5706701	261.9735015	270.9022407	198.7821105	105	131
CM		8.1.20	scale-eater	LIL-P-F4	CM4	10	zebrafish				1382.499	labels.v002barebones7.25.23 allvideos.065_LIL-P-F4-CM4-strike10.analysis	159.6770978	256.2841969	294.4300164	193.3105308	33	90.33691854
			scale-eater	LIL-P-F4	CM4	11	shrimp				1382.499	labels.v002barebones7.25.23 allvideos.066_LIL-P-F4-CM4-strike11.analysis	75.70961627	196.5931986	325.7331311	144.1816441	19	172
CM		8.1.20	scale-eater	LIL-P-F4	CM4	12	shrimp				1382.499	labels.v005allvideos815frames-7.10.23.067_LIL-P-F4-CM4-strike12 shrimp.analysis	114.9555609	156.1278899	79.63084299		68
CM		8.1.20	scale-eater	LIL-P-F4	CM4	13	edge				1382.499	labels.v002barebones7.25.23 allvideos.068_LIL-P-F4-CM4-strike13 shrimp.analysis	152.7061564	226.4455272	410.8513261	189.2804963	182	252
CM		8.1.20	scale-eater	LIL-P-F4	CM4	14	shrimp				1382.499	labels.v002barebones7.25.23 allvideos.069_LIL-P-F4-CM4-strike14 shrimp.analysis	166.1539593	243.6394984	188.1843957	192.8721012	60	29.660579
CM		8.1.20	scale-eater	LIL-P-F4	CM4	15	miss	0	0	0	1382.499	labels.v002barebones7.25.23 allvideos.055_LIL-P-F4-CM4 strike15 gel miss good.analysis	95.6971648	159.9206019	288.505154	160.4209643	95	44.86898291
CM		8.1.20	scale-eater	LIL-P-F4	CM4	16	shrimp				1382.499	labels.v005allvideos815frames-7.28.23more.vids.071_LIL-P-F4-CM4-strike16 shrimp.analysis	138.3444817	202.484195	283.3243561	195.8455713	78	52.50666883
CHM	5	1.24.21	scale-eater	LIL-P-F4	CM9	1	miss	0	0	0	1278.722	labels.v002barebones7.25.23 allvideos.072_LIL-P-F4-CM9 gel1 miss_mp4.analysis	126.0386615	180.1302277	184.514081	240.8452668	134	251.1437264
CHM	5	1.24.21	scale-eater	LIL-P-F4	CM9	2	edge	1.42	0.47	3.72	1278.722	labels.v002barebones7.25.23 allvideos.074_LIL-P-F4-CM9 gel2 good_mp4.analysis	142.9460532	210.8748479	220.5139491	211.9874025	59	159.8986341
CHM	5	1.24.21	scale-eater	LIL-P-F4	CM9	3	miss	0	0	0	1278.722	labels.v002barebones7.25.23 allvideos.076_LIL-P-F4-CM9 gel3 miss_mp4.analysis	134.1460009	164.8003751	193.0897011	232.8929287	107	138.1444001
CHM	5	1.24.21	scale-eater	LIL-P-F4	CM9	4	edge	2.28	0.55	1.63	1278.722	labels.v005allvideos815frames-7.28.23more.vids.079_LIL-P-F4-CM9 gel4_mp4-2.analysis	156.428897	188.5461961	261.3041605	238.7975756	54	280.0821657
CHM	5	1.24.21	scale-eater	LIL-P-F4	CM9	4.1	shrimp				1278.722	labels.v002barebones7.25.23 allvideos.085_LIL-P-F4-CM9-strike4 shrimp.analysis	82.42614228	156.9013989	107.8477062	176.498573	64	282.4607851
CHM	5	1.24.21	scale-eater	LIL-P-F4	CM9	5	edge	1.79	0.83	2.33	1278.722	labels.v002barebones7.25.23 allvideos.080_LIL-P-F4-CM9 gel5-7_mp4.analysis	157.5840171	222.9323283	138.5884869	219.3640538	58	90.7519597
DC	16	7.26.22	scale-eater	CRP-P-F3	DC02	1	scrape	2.5	0.18	5.28	773.255	labels.v005allvideos815frames-7.28.23more.vids.163_CRP-P-F3-DC02-STRIKE-1-FLATSCRAPE.analysis	130.397558	96.01611634	383.9813268	151.4204009	63	NA
DC	16	7.26.22	scale-eater	CRP-P-F3	DC02	2	scrape	3.13	0.23	5.46	773.255	labels.v005allvideos815frames-7.28.23more.vids.164_CRP-P-F3-DC02-STRIKE-2-EDGESCRAPE.analysis	162.8062194	219.3602584	257.2515252	217.4480646	59	101.6267015
DC	16	7.26.22	scale-eater	CRP-P-F3	DC02	3	edge	2.91	0.38	3.95	773.255	labels.v005allvideos815frames-7.28.23more.vids.165_CRP-P-F3-DC02-STRIKE-3-EDGE.analysis	137.0289671	206.8689054	646.5253772	201.7952137	113	-12.16864474
DC	16	7.26.22	scale-eater	CRP-P-F3	DC02	4	edge	3.19	0.13	2.51	773.255	labels.v005allvideos815frames-7.28.23more.vids.166_CRP-P-F3-DC02-STRIKE-4-EDGESCRAPE.analysis	161.5551479	168.3431316	193.5256062	204.7642701	101	206.9034004
DC	16	7.26.22	scale-eater	CRP-P-F3	DC02	5	edge	2.27	0.22	3.34	773.255	labels.v005allvideos815frames-7.28.23more.vids.167_CRP-P-F3-DC02-STRIKE-5-EDGESCRAPE.analysis	151.874757	191.561261	186.9114046	203.222978	68	NA
DC	16	7.26.22	scale-eater	CRP-P-F3	DC02	6	edge	2.58	1.18	4.07	773.255	labels.v005allvideos815frames-7.28.23more.vids.168_CRP-P-F3-DC02-STRIKE-6-EDGE.analysis	151.0288917	201.603586	245.2872964	194.3102501	184	278.4021113
DC	16	7.31.22	scale-eater	CRP-P-F3	DC02	7	edge	3.62	0.9	5.05	773.255	labels.v005allvideos815frames-7.28.23more.vids.169_CRP-P-F3-DC02-STRIKE-7-EDGE.analysis	156.2879126	222.0745724	249.1494278	191.1590798	64	NA
DC	16	7.31.22	scale-eater	CRP-P-F3	DC02	8	edge	1.35	0.33	3.88	773.255	labels.v005allvideos815frames-7.28.23more.vids.032_CRP-P-F3-DC02-STRIKE-8-EDGE.analysis	127.3031544	249.8545946	164.7991954	192.0856523	75	170.3109295
DC	16	7.31.22	scale-eater	CRP-P-F3	DC02	9	edge	2.5	0.58	2.18	773.255	labels.v002barebones7.25.23 allvideos.033_CRP-P-F3-DC02-STRIKE-9-EDGE.analysis	132.3617467	239.3009861	242.0232171	194.5431068	422	471.8600165
DC	16	7.26.22	scale-eater	CRP-P-F3	DC03	1	scrape	2.75	0.66	4.16	773.255	labels.v005allvideos815frames-7.28.23more.vids.172_CRP-P-F3-DC03-STRIKE-1-FLATSCRAPE.analysis	139.1042752	165.5240055	762.6738891	198.9368563	114	-121.8234254
DC	16	7.26.22	scale-eater	CRP-P-F3	DC03	2	scrape	2.28	0.7	4.99	773.255	labels.v005allvideos815frames-7.28.23more.vids.173_CRP-P-F3-DC03-STRIKE-2-EDGESCRAPE.analysis	127.7192365	159.2106	405.4312875	192.8026001	139	92.09473492
DC	16	7.26.22	scale-eater	CRP-P-F3	DC03	3	edge	2.93	0.32	3.8	773.255	labels.v005allvideos815frames-7.28.23more.vids.174_CRP-P-F3-DC03-STRIKE-3-EDGE.analysis	143.5331251	158.0454451	843.218192	196.0511633	61	-162.4447557
DC	16	7.26.22	scale-eater	CRP-P-F3	DC03	4	edge	1.94	0.61	4.5	773.255	labels.v005allvideos815frames-7.28.23more.vids.175_CRP-P-F3-DC03-STRIKE-4-EDGE.analysis	129.8476277	153.8443973	928.4913373	201.8522261	85	-229.6194899
DC	16	7.26.22	scale-eater	CRP-P-F3	DC03	5	scrape	2.65	0.27	4.15	773.255	labels.v005allvideos815frames-7.28.23more.vids.176_CRP-P-F3-DC03-STRIKE-5-EDGESCRAPE.analysis	136.2877402	154.8118473	385.1963173	198.4650976	141	189.8570549
DC	16	7.26.22	scale-eater	CRP-P-F3	DC03	6	edge	2.55	0.43	2.48	773.255	labels.v005allvideos815frames-7.28.23more.vids.177_CRP-P-F3-DC03-STRIKE-6-EDGE.analysis	136.349596	175.214888	586.1394416	199.6839315	103	100.3864636
DC	16	7.26.22	scale-eater	CRP-P-F3	DC03	7	edge	1.5	0.46	2.72	773.255	labels.v005allvideos815frames-7.28.23more.vids.178_CRP-P-F3-DC03-STRIKE-7-EDGE.analysis	112.2915757	163.105135	710.0293178	193.4430485	85	-30.87544974
DC	16	7.28.22	scale-eater	CRP-P-F3	DC04	1	edge	2.05	0.65	3.32	773.255	labels.v005allvideos815frames-7.28.23more.vids.179_CRP-P-F3-DC04-STRIKE-1-EDGE.analysis	132.3737224	186.866716	145.5828614	203.27931	127	296.5765557
DC	16	7.28.22	scale-eater	CRP-P-F3	DC04	2	scrape	2.24	0.39	3.62	773.255	labels.v005allvideos815frames-7.28.23more.vids.180_CRP-P-F3-DC04-STRIKE-2-EDGESCRAPE.analysis	131.1806973	174.1977819	339.7970618	204.872523	112	201.995037
DC	16	7.28.22	scale-eater	CRP-P-F3	DC04	3	corner	1.52	0.49	2.59	773.255	labels.v005allvideos815frames-7.28.23more.vids.181_CRP-P-F3-DC04-STRIKE-3-CORNER.analysis	134.3859639	148.175635	300.9636058	194.842192	110	171.8368412
DC	16	7.28.22	scale-eater	CRP-P-F3	DC04	4	edge	2.32	0.59	3.3	773.255	labels.v005allvideos815frames-7.28.23more.vids.182_CRP-P-F3-DC04-STRIKE-4-EDGE.analysis	124.1190885	197.0063886	256.7084474	208.3067691	116	242.8931908
DC	16	7.28.22	scale-eater	CRP-P-F3	DC04	5	edge	2.44	0.72	3.81	773.255	labels.v005allvideos815frames-7.28.23more.vids.183_CRP-P-F3-DC04-STRIKE-5-EDGE.analysis	131.7058494	171.0126623	380.7254244	204.6525898	89	104.6259816
DC	16	7.28.22	scale-eater	CRP-P-F3	DC04	6	edge	1.92	0.5	4.31	773.255	labels.v005allvideos815frames-7.28.23more.vids.184_CRP-P-F3-DC04-STRIKE-6-EDGE.analysis	137.6786155	165.5437402	181.6678806	202.3078729	64	190.8022065
DC	16	7.28.22	scale-eater	CRP-P-F3	DC04	7	scrape	2.69	0.31	4.36	773.255	labels.v005allvideos815frames-7.28.23more.vids.185_CRP-P-F3-DC04-STRIKE-7-EDGESCRAPE.analysis	126.9825915	171.6684341	351.9980217	198.7170069	61	92.81888341
DC	16	7.28.22	scale-eater	CRP-P-F3	DC04	8	edge	2	0.44	3.17	773.255	labels.v005allvideos815frames-7.28.23more.vids.186_CRP-P-F3-DC04-STRIKE-8-EDGE.analysis	107.9331456	181.2750573	702.739547	202.6919451	230	187.7314915
DC	16	7.29.22	scale-eater	CRP-P-F3	DC05	1	scrape	1.89	0.18	3.82	759.213	labels.v005allvideos815frames-7.28.23more.vids.187_CRP-P-F3-DC05-STRIKE-1-EDGESCRAPE.analysis	103.0059761	173.13598	337.0481737	190.681767	164	221.5070719
DC	16	7.29.22	scale-eater	CRP-P-F3	DC05	2	edge	1.66	0.37	3.79	759.213	labels.v005allvideos815frames-7.28.23more.vids.188_CRP-P-F3-DC05-STRIKE-2-EDGE.analysis	108.2597919	138.6893278	404.8469829	192.7449776	101	80.35148493
DC	16	7.29.22	scale-eater	CRP-P-F3	DC05	3	edge	1.95	0.77	3.29	759.213	labels.v005allvideos815frames-7.28.23more.vids.189_CRP-P-F3-DC05-STRIKE-3-EDGE.analysis	111.0505191	155.1787062	243.1628325	197.0091144	93	164.9769552
DC	16	7.31.22	scale-eater	CRP-P-F3	DC05	4	edge	2.15	0.87	3.95	759.213	labels.v005allvideos815frames-7.28.23more.vids.190_CRP-P-F3-DC05-STRIKE-4-EDGE.analysis	119.1429445	160.9321232	338.7169421	193.7557376	46	238.0531522
DC	16	7.31.22	scale-eater	CRP-P-F3	DC05	5	edge	1.74	0.2	1.8	759.213	labels.v005allvideos815frames-7.28.23more.vids.191_CRP-P-F3-DC05-STRIKE-5-EDGE.analysis	127.9333018	166.2283511	250.6028691	202.342622	59	126.4002376
DC	16	7.31.22	scale-eater	CRP-P-F3	DC05	6	edge	1.85	0.73	3.07	759.213	labels.v005allvideos815frames-7.28.23more.vids.192_CRP-P-F3-DC05-STRIKE-6-EDGE.analysis	126.1787289	148.122514	383.982259	198.9220944	74	73.03531091
DC	16	7.31.22	scale-eater	CRP-P-F3	DC05	7	edge	1.74	0.55	4.08	759.213	labels.v005allvideos815frames-7.28.23more.vids.193_CRP-P-F3-DC05-STRIKE-7-EDGE.analysis	115.3590632	143.8389071	427.8396025	197.707474	51	83.28141363
DC	16	7.31.22	scale-eater	CRP-P-F3	DC05	8	edge	1.95	0.37	3.51	759.213	labels.v005allvideos815frames-7.28.23more.vids.038_CRP-P-F3-DC05-STRIKE-8-EDGE.analysis	117.2969481	132.2667435	284.2778522	199.2210816	90	265.2914328
DC	16	7.28.22	hybrid	CRP-PXM-F1	DC06	1	scrape	2.05	0.46	4.87	759.213	labels.v005allvideos815frames-7.28.23more.vids.195_CRP-PXM-F1-DC06-STRIKE-1-FLAT-ROMAQTL.analysis	141.3714368	196.3661052	410.4331949	193.9986499	216	206.4435355
DC	16	7.28.22	hybrid	CRP-PXM-F1	DC06	2	edge	2.27	0.63	2.64	759.213	labels.v005allvideos815frames-7.28.23more.vids.196_CRP-PXM-F1-DC06-STRIKE-2-EDGE-ROMAQTL.analysis	109.9359546	243.1239757	779.2328046	197.1489298	404	352.2511627
DC	16	7.28.22	hybrid	CRP-PXM-F1	DC06	3	edge	3.53	1.28	4.53	759.213	labels.v005allvideos815frames-7.28.23more.vids.197_CRP-PXM-F1-DC06-STRIKE-3-EDGE-ROMAQTL.analysis	142.2234264	207.9272499	300.6136409	203.1443622	94	136.4617435
DC	16	7.28.22	hybrid	CRP-PXM-F1	DC06	4	corner	2.51	0.58	3.89	759.213	labels.v005allvideos815frames-7.28.23more.vids.198_CRP-PXM-F1-DC06-STRIKE-4-CORNER-ROMAQTL.analysis	144.1635425	245.0969139	242.0436879	207.1220091	79	119.0519454
DC	16	7.28.22	hybrid	CRP-PXM-F1	DC06	5	edge	2.75	1.02	3.43	759.213	labels.v005allvideos815frames-7.28.23more.vids.199_CRP-PXM-F1-DC06-STRIKE-5-ROMAQTL.analysis	128.6791256	224.3178047	177.4057411	199.9202964	80	183.9773767
DC	16	7.28.22	hybrid	CRP-PXM-F1	DC06	6	edge	2.34	0.94	3.81	759.213	labels.v005allvideos815frames-7.28.23more.vids.200_CRP-PXM-F1-DC06-STRIKE-6-EDGE-ROMAQTL.analysis	138.7598879	234.2904437	212.3986123	206.8530676	112	196.1442605
DC	16	7.28.22	hybrid	CRP-PXM-F1	DC06	7	edge	2.69	0.95	4.56	759.213	labels.v005allvideos815frames-7.28.23more.vids.201_CRP-PXM-F1-DC06-STRIKE-7-EDGE-ROMAQTL.analysis	124.3556743	245.2384146	223.6326028	199.0414834	118	219.2337253
DC	16	7.31.22	hybrid	LIL-AXP-F2	DC07	1	scrape	3.11	0.25	4.43	762.024	labels.v002barebones7.25.23 allvideos.124_LL-AXP-F2-DC07-STRIKE-1-EDGESCRAPE.analysis	127.3294531	176.372066	343.1674377	194.0004449	182	177.0882019
DC	16	7.31.22	hybrid	LIL-AXP-F2	DC07	2	scrape	1.72	0.39	3.78	762.024	labels.v002barebones7.25.23 allvideos.125_LL-AXP-F2-DC07-STRIKE-2-EDGESCRAPE.analysis	138.9559189	194.3796223	399.8244212	209.2490675	105	NA
DC	16	7.31.22	hybrid	LIL-AXP-F2	DC07	3	scrape	2.91	0.13	4.12	762.024	labels.v002barebones7.25.23 allvideos.126_LL-AXP-F2-DC07-STRIKE-3-EDGESCRAPE.analysis	121.7751246	180.3172338	789.3636622	204.1553735	295	348.3099486
DC	16	7.31.22	hybrid	LIL-AXP-F2	DC07	4	edge	2.49	0.44	3.76	762.024	labels.v002barebones7.25.23 allvideos.127_LL-AXP-F2-DC07-STRIKE-4-EDGE.analysis	125.2103254	179.7122844	244.1979843	209.2496474	115	157.4191863
DC	16	7.31.22	hybrid	LIL-AXP-F2	DC07	5	scrape	2.39	0.17	3.31	762.024	labels.v002barebones7.25.23 allvideos.128_LL-AXP-F2-DC07-STRIKE-5-EDGESCRAPE.analysis	123.2501823	212.1692272	812.4763724	208.3911853	336	387.5791414
DC	16	8.1.22	hybrid	LIL-AXP-F2	DC08	6	edge	1.99	0.47	4.32	762.697	labels.v002barebones7.25.23 allvideos.129_LL-AXP-F2-DC08-STRIKE-6-EDGE.analysis	129.64146	180.8343914	391.0505234	198.8691608	169	160.4651541
DC	16	8.1.22	hybrid	LIL-AXP-F2	DC08	7	edge	3.33	0.41	3.51	762.697	labels.v002barebones7.25.23 allvideos.130_LL-AXP-F2-DC08-STRIKE-7-EDGE.analysis	117.6868721	204.8399549	154.6163778	196.6324933	116	NA
DC	16	8.1.22	hybrid	LIL-AXP-F2	DC08	8	scrape	2.03	0.2	4.6	762.697	labels.v002barebones7.25.23 allvideos.131_LL-AXP-F2-DC08-STRIKE-8-FLATSCRAPE.analysis	93.06936919	192.2333528	183.4994997	211.9619794	129	165.3355862
DC	16	8.1.22	hybrid	LIL-AXP-F2	DC08	9	edge	3.26	0.65	4.45	762.697	labels.v002barebones7.25.23 allvideos.132_LL-AXP-F2-DC08-STRIKE-9-EDGE.analysis	145.4677498	202.4192638	196.902965	205.8461374	137	NA
DC	17	8.2.22	scale-eater	LIL-P-F4	DC09	1	edge	2.75	0.44	3.76	770.34	labels.v002barebones7.25.23 allvideos.103_LIL-P-F4-DC09-STRIKE-1-EDGE-SIB.analysis	129.6017625	204.1955088	517.4952693	205.7132299	223	123.5573855
DC	17	8.2.22	scale-eater	LIL-P-F4	DC09	2	scrape	2.14	0.41	5.34	770.34	labels.v002barebones7.25.23 allvideos.104_LIL-P-F4-DC09-STRIKE-2-EDGESCRAPE-SIB.analysis	142.2389855	204.6387318	154.0322983	200.4895181	52	418.0402002
DC	17	8.2.22	scale-eater	LIL-P-F4	DC09	3	corner	1.6	0.56	3.51	770.34	labels.v002barebones7.25.23 allvideos.105_LIL-P-F4-DC09-STRIKE-3-CORNER-SIB.analysis	106.9830246	172.7651462	244.8259782	185.9674271	137	110.6581996
DC	17	8.2.22	scale-eater	LIL-P-F4	DC09	4	scrape	1.69	0.16	4.35	770.34	labels.v002barebones7.25.23 allvideos.106_LIL-P-F4-DC09-STRIKE-4-EDGESCRAPE-SIB.analysis	135.6186053	191.0453247	719.1128768	196.8056423	88	-198.9559675
DC	17	8.2.22	scale-eater	LIL-P-F4	DC09	5	corner	1.5	0.19	3.83	770.34	labels.v005allvideos815frames-7.28.23more.vids.222_LIL-P-F4-DC09-STRIKE-5-CORNER-SIB.analysis	125.718085	192.9719903	572.8185619	208.254733	390	411.512907
DC	17	8.2.22	scale-eater	LIL-P-F4	DC09	6	edge	2.76	0.54	4.64	770.34	labels.v002barebones7.25.23 allvideos.108_LIL-P-F4-DC09-STRIKE-6-EDGE-SIB.analysis	138.3384254	202.0170156	402.0768088	200.0210493	44	2.201339003
DC	17	8.2.22	scale-eater	LIL-P-F4	DC09	7	scrape	1.5	0.21	3.83	770.34	labels.v002barebones7.25.23 allvideos.109_LIL-P-F4-DC09-STRIKE-7-EDGESCRAPE-SIB.analysis	127.9878274	208.4837691	207.083165	194.4818502	92	64.94359446
DC	17	8.2.22	scale-eater	LIL-P-F4	DC09	8	corner	1.48	0.32	2.31	770.34	labels.v005allvideos815frames-7.28.23more.vids.225_LIL-P-F4-DC09-STRIKE-8-CORNER-SIB.analysis	86.34351038	218.3161293	531.059756	187.8993681	286	242.6213625
DC	15	6.23.22	scale-eater	CRP-P-F3	DC1	1	edge	4.61	2.1	0.8	773.255	labels.v005allvideos815frames-7.28.23more.vids.153_CRP-P-F3-DC01-strike1 edge.analysis	111.7776697	92.67800708	299.0929934	204.2698709		NA
DC	15	6.23.22	scale-eater	CRP-P-F3	DC1	2	edge	3.9	1.8	0.7	773.255	labels.v005allvideos815frames-7.28.23more.vids.154_CRP-P-F3-DC01-strike2 flat.analysis	80.64385511	112.3886198	185.9732475	237.9010095	80	240.4322061
DC	15	6.23.22	scale-eater	CRP-P-F3	DC1	3	edge	1.5	0.43	2.87	773.255	labels.v005allvideos815frames-7.28.23more.vids.155_CRP-P-F3-DC01-strike3_4 flat_edge.analysis	43.96341904	108.3614948	199.2158225	220.2397873	15	NA
DC	15	6.23.22	scale-eater	CRP-P-F3	DC1	4	edge	1.91	0.73	1.17	773.255
DC	15	6.23.22	scale-eater	CRP-P-F3	DC1	5	edge	2.64	0.77	3.72	773.255	labels.v005allvideos815frames-7.28.23more.vids.156_CRP-P-F3-DC01-strike5 edge.analysis	100.7479411	125.756738	187.0890888	228.918137	44	NA
DC	16	7.20.22	scale-eater	CRP-P-F3	DC1	6	edge	1.26	0.3	1.16	773.255	labels.v005allvideos815frames-7.28.23more.vids.157_CRP-P-F3-DC01-STRIKE-6-EDGE.analysis	109.4812101	173.8310285	86.68999353	208.1337599	49	315
DC	16	7.20.22	scale-eater	CRP-P-F3	DC1	7	scrape	1.61	0.26	5.36	773.255	labels.v005allvideos815frames-7.28.23more.vids.158_CRP-P-F3-DC01-STRIKE-7-FLATSCRAPE.analysis	113.7181373	142.3852066	156.5124753	203.4512944	84	99.60735854
DC	16	7.20.22	scale-eater	CRP-P-F3	DC1	8	edge	2.46	0.75	4.11	773.255	labels.v005allvideos815frames-7.28.23more.vids.159_CRP-P-F3-DC01-STRIKE-8-EDGE.analysis	112.5808134	138.2403784	144.7984943	202.7525651	77	132.2056142
DC	16	7.20.22	scale-eater	CRP-P-F3	DC1	9	scrape	1.65	0.37	3.93	773.255	labels.v005allvideos815frames-7.28.23more.vids.160_CRP-P-F3-DC01-STRIKE-9-FLATSCRAPE.analysis	129.6343626	145.4849662	215.0438633	202.4886663	88	440.0968798
DC	16	7.20.22	scale-eater	CRP-P-F3	DC1	10	scrape	1.81	0.39	3.78	773.255	labels.v005allvideos815frames-7.28.23more.vids.161_CRP-P-F3-DC01-STRIKE-10-EDGESCRAPE.analysis	97.46732194	159.1095724	181.7951274	205.4694408	189	263.2785287
DC	16	7.20.22	scale-eater	CRP-P-F3	DC1	11	scrape	1.73	0.45	3.47	773.255	labels.v005allvideos815frames-7.28.23more.vids.162_CRP-P-F3-DC01-STRIKE-11-EDGESCRAPE.analysis	101.028	164.9388881	150.004242	206.3856806	100	216.7788951
DylanChau	17	8.2.22	scale-eater	LIL-P-F4	DC10	1	corner	2.59	0.59	6.19	791.238	labels.v005allvideos815frames-7.28.23more.vids.226_LIL-P-F4-DC10-STRIKE-1-CORNER-SIB.analysis	157.1408341	203.1604935	661.0300262	189.263976	70
DylanChau	17	8.2.22	scale-eater	LIL-P-F4	DC10	2	corner	2.72	0.59	5.31	791.238
CHM	4	1.10.21	hybrid	LIL-AXM-F2	MSJ10	1	edge	1.87	0.96	2.66	1092.152	labels.v002barebones7.25.23 allvideos.116_LLAXM-F2-MSJ10 strike1 double_mp4.analysis	86.02116542	132.2444926	325.9315407	199.4333255	168	367.1398809
CHM	4	1.10.21	hybrid	LIL-AXM-F2	MSJ10	2	miss	0	0	0	1092.152	labels.v002barebones7.25.23 allvideos.117_LLAXM-F2-MSJ10 strike2 miss_mp4.analysis	87.97727282	116.3631234	271.3994364	207.940456	158	483
CHM	4	1.10.21	hybrid	LIL-AXM-F2	MSJ10	3	miss	0	0	0	1092.152	labels.v002barebones7.25.23 allvideos.118_LLAXM-F2-MSJ10 strike3 miss_mp4.analysis	95.22456168	181.7989136	208.0934517	208.2794017	182	192.2579534
CHM	4	1.10.21	hybrid	LIL-AXM-F2	MSJ10	4	edge	1.7	0.8	1.41	1092.152	labels.v002barebones7.25.23 allvideos.119_LLAXM-F2-MSJ10 strike4 good_mp4.analysis	88.31992733	120.8876447	233.6727217	208.4005508	110	187.8288152
CHM	4	1.10.21	hybrid	LIL-AXM-F2	MSJ2	1	corner	1.97	0.87	2.97	1087.391
CHM	4	1.10.21	hybrid	LIL-AXM-F2	MSJ2	2	corner	1.47	0.73	3.56	1087.391
CHM	4	1.10.21	hybrid	LIL-AXM-F2	MSJ2	3	edge	2.09	0.91	3.01	1087.391
CHM	4	1.10.21	hybrid	LIL-AXM-F2	MSJ2	4	edge	1.57	0.63	2.5	1087.391
CHM	4	1.10.21	hybrid	LIL-AXM-F2	MSJ2	5	edge	1.95	0.81	2.96	1087.391
CHM	4	1.10.21	hybrid	LIL-AXM-F2	MSJ2	6	edge	1.47	0.95	2.86	1087.391
CHM	4	1.10.21	hybrid	LIL-AXM-F2	MSJ2	7	edge	1.41	0.58	2.38	1087.391
CHM	4	1.10.21	hybrid	LIL-AXM-F2	MSJ2	8	edge	2.05	0.8	2.47	1087.391
CHM	4	1.10.21	hybrid	LIL-AXM-F2	MSJ2	9	edge	2.18	1.26	3.28	1087.391
CHM	2	9.27.20	hybrid	LIL-AXM-F2	MSJ3	1	edge	1.82	1.16	3.28	1082.668
CHM	2	9.27.20	hybrid	LIL-AXM-F2	MSJ3	2	edge	2.44	1.11	1.41	1082.668
CHM	2	9.27.20	hybrid	LIL-AXM-F2	MSJ3	3	scrape	1.46	0.53	1.8	1082.668
CHM	2	9.27.20	hybrid	LIL-AXM-F2	MSJ3	4	edge	1.38	0.48	1.44	1082.668
CHM	2	9.27.20	hybrid	LIL-AXM-F2	MSJ3	5	edge	1.05	0.67	1.06	1082.668
CHM	2	9.27.20	hybrid	LIL-AXM-F2	MSJ3	6	edge	2.13	1.33	2.62	1082.668
CHM	2	9.27.20	hybrid	LIL-AXM-F2	MSJ3	7	edge	1.55	0.87	2.96	1082.668
CHM	2	9.27.20	hybrid	LIL-AXM-F2	MSJ3	8	edge	0.77	0.69	1.69	1082.668
CHM	2	9.27.20	hybrid	LIL-AXM-F2	MSJ3	9	edge	1.53	0.9	1.55	1082.668
CHM	2	9.27.20	hybrid	LIL-AXM-F2	MSJ3	10	pupfish				1082.668
CHM	4	1.10.21	hybrid	LIL-AXM-F2	MSJ3	11	miss	0.59	0.13	2.53	1100.252
CHM	4	1.10.21	hybrid	LIL-AXM-F2	MSJ3	12	edge	1.84	1.02	2.58	1100.252
CHM	4	1.10.21	hybrid	LIL-AXM-F2	MSJ5	1	edge	2.08	0.98	2.53	1101.425
CHM	4	1.10.21	hybrid	LIL-AXM-F2	MSJ5	2	miss	0	0	0	1101.425
CHM	4	1.10.21	hybrid	LIL-AXM-F2	MSJ5	3	edge	1.66	0.51	1.07	1101.425
CHM	4	1.10.21	hybrid	LIL-AXM-F2	MSJ5	4					1101.425
CHM	4	1.10.21	hybrid	LIL-AXM-F2	MSJ5	5	scrape	0.97	0.35	0.75	1101.425
CHM	4	1.10.21	hybrid	LIL-AXM-F2	MSJ5	6	edge	1.78	0.74	2.52	1101.425
CHM	4	1.10.21	hybrid	LIL-AXM-F2	MSJ5	7	edge	1.58	1.14	2.2	1101.425	labels.v002barebones7.25.23 allvideos.016_LLAXM-F2-MSJ5 strike7 good_mp4.analysis	88.44601596	118.0439843	303.2558581	193.2227335	73	94.66005015
CHM	4	1.10.21	hybrid	LIL-AXM-F2	MSJ5	8	edge	1.84	0.92	2.28	1101.425
CHM	4	1.10.21	hybrid	LIL-AXM-F2	MSJ5	9	edge	1.94	0.5	2.79	1101.425	labels.v002barebones7.25.23 allvideos.113_LLAXM-F2-MSJ5 strike9_mp4.analysis	83.93783798	107.5838641	242.2638272	193.5953998	84	122.945516
CHM	1	9.20.20	hybrid	LIL-AXM-F2	MSJ6	1	edge	1.75	0.98		1080.771
CHM	1	9.20.20	hybrid	LIL-AXM-F2	MSJ6	2	corner	1.94	0.67	1.94	1080.771
CHM	1	9.20.20	hybrid	LIL-AXM-F2	MSJ6	3	corner	1.53	0.97	1.53	1080.771
CHM	1	9.20.20	hybrid	LIL-AXM-F2	MSJ6	4	edge	1.48	0.74		1080.771
CHM	1	9.20.20	hybrid	LIL-AXM-F2	MSJ6	5	edge	1.58	0.77		1080.771
CHM	1	9.20.20	hybrid	LIL-AXM-F2	MSJ6	6	corner	0.82	0.5	0.82	1080.771
CHM	1	9.20.20	hybrid	LIL-AXM-F2	MSJ6	7	edge	0.56	0.34		1080.771
CHM	4	1.9.21	hybrid	LIL-AXM-F2	MSJ7	1	edge	1.77	0.51	2.57	1150.069
CHM	4	1.9.21	hybrid	LIL-AXM-F2	MSJ7	2	scrape	1.02	0.42	0.23	1150.069	labels.v002barebones7.25.23 allvideos.114_LLAXMF2-MSJ7 strike2 miss_mp4.analysis	99.86529329	189.5090773	136.9597139	204.737021	83	83.48351372
CHM	4	1.9.21	hybrid	LIL-AXM-F2	MSJ7	3	corner	1.55	0.55	2.28	1150.069
CHM	4	1.9.21	hybrid	LIL-AXM-F2	MSJ7	4	miss	0	0	0	1150.069
CHM	4	1.9.21	hybrid	LIL-AXM-F2	MSJ7	5	edge	1.48	0.6	1.88	1150.069
CHM	4	1.9.21	hybrid	LIL-AXM-F2	MSJ7	6	edge	1.89	0.76	3.02	1150.069
CHM	4	1.9.21	hybrid	LIL-AXM-F2	MSJ7	7	edge	2.07	0.75	2.37	1150.069	labels.v002barebones7.25.23 allvideos.019_LLAXMF2-MSJ7 strike7 edge_mp4.analysis	110.4464046	175.6717062	264.8979399	214.9842284	97	163.7984731
CHM	5	1.23.21	hybrid	LIL-AXM-F2	MSJ8	1	edge	1.5	0.61	2.48	1150.315
CHM	5	1.23.21	hybrid	LIL-AXM-F2	MSJ8	2	miss	0	0	0	1150.315
CHM			generalist	CUN-A-F2	CM7	1	shrimp				484.869	labels.v002barebones7.25.23 allvideos.177_CUN-A-F2-CM7-strike1 shrimp.analysis	42.87378669	171.7050006	123.6725462	187.3093337	96	93.64421805
CHM			generalist	CUN-A-F3	CM7	2	shrimp				484.869	labels.v002barebones7.25.23 allvideos.178_CUN-A-F2-CM7-strike2 shrimp.analysis	67.44004178	182.9252949	157.8333505	187.7673096	60	161.3695801
CHM			generalist	CUN-A-F4	CM7	3	shrimp				484.869	labels.v002barebones7.25.23 allvideos.179_CUN-A-F2-CM7-strike3 shrimp.analysis	87.32183077	192.1765223	111.2502973	191.5258408	28	206.2371423
CHM			generalist	CUN-A-F5	CM7	7	shrimp				484.869	labels.v002barebones7.25.23 allvideos.181_CUN-A-F2-CM7-strike7 bad angle.analysis	40.00249798	145.924463	117.6028606	187.8831588	33	9.146794313
CHM			generalist	CUN-A-F6	CM7	9	shrimp				484.869	labels.v002barebones7.25.23 allvideos.183_CUN-A-F2-CM7-strike9 blurry.analysis	86.27705858	219.5475618	157.3072156	203.800967	55	89.39460058
CHM			generalist	CUN-A-F7	CM7	11	shrimp				484.869	labels.v002barebones7.25.23 allvideos.185_CUN-A-F2-CM7-strike11 shrimp.analysis	100.3019624	289.8083549	224.6492428	192.3998884	52	247.208092
CHM			generalist	CUN-A-F8	CM7	12	shrimp				484.869	labels.v002barebones7.25.23 allvideos.186_CUN-A-F2-CM7-strike12 shrimp.analysis	112.2273237	175.9606862	229.1780737	203.2250296	58	221.0195824
CHM			generalist	CUN-A-F9	CM7	13	shrimp				484.869	labels.v002barebones7.25.23 allvideos.187_CUN-A-F2-CM7-strike13 shrimp.analysis	114.7461245	208.9298037	267.1908555	198.2915063	37	133.3719733
CHM			generalist	CUN-A-F10	CM7	14	shrimp				484.869	labels.v002barebones7.25.23 allvideos.188_CUN-A-F2-CM7-strike14 shrimp.analysis	107.9954689	188.27257	268.6576262	189.2311146	78	212.3762606
CHM			generalist	CUN-A-F11	CM7	15	shrimp				484.869	labels.v002barebones7.25.23 allvideos.189_CUN-A-F2-CM7-strike15 shrimp.analysis	79.95167711	181.2938446	242.1637036	177.5527888	78	166.611309
CHM			generalist	CUN-A-F12	CM7	5	shrimp				484.869	labels.v002barebones7.25.23 allvideos.191_CUN-A-F2-CM7-strike56 shrimp.analysis	73.26013173	179.6464622	186.1490741	201.9494292	64	127.534342
CHM			scale-eater	LIL-P-F4	CM5	1	zebrafish				868.291	labels.v002barebones7.25.23 allvideos.225_LIL-P-F4-CM5-strike1.analysis	60.63725324	122.8200302	67.24238235	184.1093736	1	208.3361114
CHM			scale-eater	LIL-P-F4	CM5	2	zebrafish				868.291	labels.v002barebones7.25.23 allvideos.226_LIL-P-F4-CM5-strike2.analysis	96.76401019	161.1159539	80.82239744	198.2981255	192	298
CHM			scale-eater	LIL-P-F4	CM5	3	zebrafish				868.291	labels.v002barebones7.25.23 allvideos.227_LIL-P-F4-CM5-strike3 good.analysis	127.7552362	171.0226102	200.7370987	201.8466027	108	433.1026077
CHM			scale-eater	LIL-P-F4	CM5	4	zebrafish				868.291	labels.v002barebones7.25.23 allvideos.228_LIL-P-F4-CM5-strike4 good.analysis	105.5823549	196.7846707	213.3459727	198.4343975	208	269.8863723
CHM			scale-eater	LIL-P-F4	CM5	5	zebrafish				868.291	labels.v002barebones7.25.23 allvideos.229_LIL-P-F4-CM5-strike5 fin.analysis	91.26078593	185.849436	149.040859	226.2809473	86	NA
CHM			scale-eater	LIL-P-F4	CM5	6	zebrafish				868.291	labels.v002barebones7.25.23 allvideos.230_LIL-P-F4-CM5-strike6 fin.analysis	50.12463553	150.0833286	116.8635677	229.4794824	15	214.220661
CHM			scale-eater	LIL-P-F4	CM5	7	shrimp				868.291	labels.v002barebones7.25.23 allvideos.231_LIL-P-F4-CM5-strike7 shrimp.analysis	93.70780358	143.9427994	57.25805099	233.1761694	73	447.1354072
CHM			scale-eater	LIL-P-F4	CM5	9	shrimp				868.291	labels.v002barebones7.25.23 allvideos.233_LIL-P-F4-CM5-strike9 shrimp.analysis	78.36495251	159.8438584	220.3795291	213.1086165	57	NA
CHM			scale-eater	LIL-P-F4	CM5	10	shrimp				868.291	labels.v002barebones7.25.23 allvideos.234_LIL-P-F4-CM5-strike10 shrimp.analysis	136.0220028	180.812495	266.8855251	200.501359	67	106.7297773
CHM			scale-eater	LIL-P-F4	CM5	11	shrimp				868.291	labels.v002barebones7.25.23 allvideos.235_LIL-P-F4-CM5-strike11 sinking.analysis	59.33146638	153.2788552	279.0163617	190.0198819	18	131.322957
CHM			scale-eater	LIL-P-F4	CM6	1	zebrafish				1445.895	labels.v002barebones7.25.23 allvideos.236_LIL-P-F4-CM6-strike1.analysis	17.96639137	112.1046778	96.30398372	229.3643401	7	93
CHM			scale-eater	LIL-P-F4	CM6	2	zebrafish				1445.895	labels.v002barebones7.25.23 allvideos.237_LIL-P-F4-CM6-strike2.analysis	53.06875719	176.711296	82.63325431	237.5467368	20	NA
CHM			scale-eater	LIL-P-F4	CM6	5	zebrafish				1445.895	labels.v002barebones7.25.23 allvideos.240_LIL-P-F4-CM6-strike5.analysis	105.0556672	179.8572333	286.9909785	232.9564571	116	NA
CHM			scale-eater	LIL-P-F4	CM6	8	zebrafish				1445.895	labels.v002barebones7.25.23 allvideos.243_LIL-P-F4-CM6-strike8 good.analysis	77.13733796	158.0098621	192.0196105	227.4148995	82	156
CHM			scale-eater	LIL-P-F4	CM6	9	zebrafish				1445.895	labels.v002barebones7.25.23 allvideos.244_LIL-P-F4-CM6-strike9 good.analysis	82.91447343	168.7116378	147.3090028	179.3764003	104	179.128841
CHM			scale-eater	LIL-P-F4	CM6	10	zebrafish				1445.895	labels.v002barebones7.25.23 allvideos.245_LIL-P-F4-CM6-strike10.analysis	50.02683652	156.6800493	169.6400106	181.8361342	67	129
CHM			scale-eater	LIL-P-F4	CM6	11	shrimp				1445.895	labels.v002barebones7.25.23 allvideos.246_LIL-P-F4-CM6-strike11 shrimp.analysis	99.66832488	142.696904	331.4228479	230.2776566	296	310.514962
CHM			scale-eater	LIL-P-F4	CM6	12	shrimp				1445.895	labels.v002barebones7.25.23 allvideos.247_LIL-P-F4-CM6-strike12.analysis	41.26968723	140.4781885	247.9019077	223.7073184	18	162.7641829
CHM			scale-eater	LIL-P-F4	CM6	14	shrimp				1445.895	labels.v002barebones7.25.23 allvideos.249_LIL-P-F4-CM6-strike14 shrimp.analysis	90.82773496	164.4566659	218.8728049	191.2523245	7	NA
CHM			scale-eater	LIL-P-F4	CM6	15	shrimp				1445.895	labels.v002barebones7.25.23 allvideos.250_LIL-P-F4-CM6-strike15 shrimp.analysis	47.40988626	142.5351284	180.7250624	225.6006848	31	97.31117906
CHM			scale-eater	LIL-P-F4	CM6	16	shrimp				1445.895	labels.v002barebones7.25.23 allvideos.251_LIL-P-F4-CM6-strike16 blurry.analysis	28.2194784	150.3065371	141.0520647	175.7545113	78	132.5985989
CHM			scale-eater	LIL-P-F4	CM6	19	shrimp				1445.895	labels.v002barebones7.25.23 allvideos.254_LIL-P-F4-CM6-strike19 shrimp.analysis	85.71270719	129.5368347	144.2229426	213.1703164	50	38.67252526
CHM			scale-eater	LIL-P-F4	CM11	6	zebrafish				1168.11	labels.v002barebones7.25.23 allvideos.274_LIL-P-F4-CM11-strike6 day2.analysis	50.06710971	102.8862907	264.7621601	194.5060815	28	52.98134116
CHM			scale-eater	LIL-P-F4	CM11	9	zebrafish				1168.11	labels.v002barebones7.25.23 allvideos.280_LIL-P-F4-CM11-strike9 day2.analysis	74.82946137	112.8316862	184.2975174	192.3284478	114	263.5624355
CHM			scale-eater	LIL-P-F4	CM11	10	shrimp				1168.11	labels.v002barebones7.25.23 allvideos.281_LIL-P-F4-CM11-strike10 shrimp.analysis	23.72022269	108.9680881	186.5007926	170.136767	181	273.8493802
CHM			scale-eater	LIL-P-F4	CM11	15	shrimp				1168.11	labels.v002barebones7.25.23 allvideos.286_LIL-P-F4-CM11-strike15 shrimp.analysis	15.4664856	101.4561841	432.4657657	183.2767461	136	82.07102197
CHM			scale-eater	LIL-P-F4	CM16	3	zebrafish				1237.329	labels.v002barebones7.25.23 allvideos.295_LIL-P-F4-CM16 strike3 good.analysis	27.19930942	100.4778539	187.9656271	181.5956851	29	230.9660992
CHM			scale-eater	LIL-P-F4	CM16	6	zebrafish				1237.329	labels.v002barebones7.25.23 allvideos.298_LIL-P-F4-CM16 strike6 blurry.analysis	24.3505377	102.1174814	117.2805713	160.2698986	6	152.3294051
CHM			scale-eater	LIL-P-F4	CM16	7	zebrafish				1237.329	labels.v002barebones7.25.23 allvideos.299_LIL-P-F4-CM16 strike7 blurry mouthful of scales.analysis	48.07233353	122.0335229	116.8434115	148.8439303	4	142.7321843
CHM			scale-eater	LIL-P-F4	CM16	10	zebrafish				1237.329	labels.v002barebones7.25.23 allvideos.302_LIL-P-F4-CM16 strike10.analysis	54.12080943	128.5672493	163.9183141	194.9221945	33	211.4907279
CHM			scale-eater	LIL-P-F4	CM16	11	zebrafish				1237.329	labels.v002barebones7.25.23 allvideos.303_LIL-P-F4-CM16 strike11 good.analysis	48.15743273	93.0379242	159.8824538	230.7733122	17	153.5380192
CHM			scale-eater	LIL-P-F4	CM16	12	shrimp				1237.329	labels.v002barebones7.25.23 allvideos.304_LIL-P-F4-CM16 strike12 shrimp.analysis	42.60980618	104.3226945	119.4175337	238.4810709	108	125.3433057
CHM			scale-eater	LIL-P-F4	CM16	13	shrimp				1237.329	labels.v002barebones7.25.23 allvideos.305_LIL-P-F4-CM16 strike13 shrimp.analysis	99.43782135	134.6491645	106.4391737	193.6234445	46	269.0363014
CHM			scale-eater	LIL-P-F4	CM16	14	shrimp				1237.329	labels.v002barebones7.25.23 allvideos.306_LIL-P-F4-CM16 strike14 shrimp.analysis	65.0754019	142.805112	67.63174405	173.4330141	66	98.50011759
CHM			scale-eater	LIL-P-F4	CM16	15	shrimp				1237.329	labels.v002barebones7.25.23 allvideos.307_LIL-P-F4-CM16 strike15 5 shrimp.analysis	56.37655039	144.26153	65.70658482	220.25765	66	102.6610577
CHM			scale-eater	LIL-P-F4	CM16	15.1	shrimp				1237.329	labels.v002barebones7.25.23 allvideos.308_LIL-P-F4-CM16 strike15 shrimp.analysis	56.37655039	144.26153	65.70658482	220.25765	66	102.6610577
CHM			scale-eater	LIL-P-F4	CM16	16	shrimp				1237.329	labels.v002barebones7.25.23 allvideos.309_LIL-P-F4-CM16 strike16 shrimp.analysis	61.70067468	117.3436432	231.917218	234.2956533	75	416.3148986
CHM			scale-eater	LIL-P-F4	CM16	1	zebrafish				1237.329	labels.v002barebones7.25.23 allvideos.310_LIL-P-F4-CM16-strike1.analysis	100.4447151	183.6808776	76.74233771	219.7345346	47	378
