# Supplementary material for: A multi-peak performance landscape for scale biting in an adaptive radiation of pupfishes
Source: J Exp Biol. 2024 Aug 23;227(16):jeb247615. doi: 10.1242/jeb.247615 (PMC11418179; doi:10.1242/jeb.247615)
Supplement: Dataset 3. Kinematic and bite dimensional data used for all figures and statistical analyses in the manuscript. [file jexbio-227-247615-JEB247615-Dataset3.csv]

	NA.	dim	V3	V4	V5	V6	V7	V8	V9
1	labels.v002barebones7.25.23 allvideos.003_LLAXP-F2-CM20 strike5 miss good_mp4-1920.analysis	146.3537507	237.4480828	333.0855621	194.9978505	103	140	136	162.4043362
2	labels.v002barebones7.25.23 allvideos.004_NC-A-F0-CM10-strike13 gel edge-1920.analysis	85.29083476	148.40665	224.4210352	219.3770978	62	90	75	111.0540046
3	labels.v002barebones7.25.23 allvideos.005_NC-A-F0-CM10-strike14 gel edge-1920.analysis	92.55167447	172.8194061	196.8201771	211.8198171	2	19	13	291
4	labels.v002barebones7.25.23 allvideos.007_CRP-M-F1-CM19 strike9 edge_mp4.analysis	173.3842434	191.838018	195.7813025	194.8743357	74	42	73	139.8958277
5	labels.v002barebones7.25.23 allvideos.009_CRPM-F1-CM19 strike16 edge_mp4.analysis	116.0989753	167.2612584	233.4209853	187.5365628	85	56	95	148.2669288
6	labels.v002barebones7.25.23 allvideos.010_CUN-A-F2-CM15-strike10 gel edge.analysis	154.9132306	176.3107139	311.2073542	211.0679786	222	160	230	312.0448481
7	labels.v002barebones7.25.23 allvideos.011_LIL-AXM-F2-CM27 strike1 miss_mp4.analysis	119.9770626	304.7305817	499.6575395	192.8489919	109	135	111	220.2069704
8	labels.v002barebones7.25.23 allvideos.012_LIL-P-F4-CM29 strike2 good_mp4.analysis	213.73149	261.3565663	184.9361463	232.9402174	155	187	234	321.6772754
9	labels.v002barebones7.25.23 allvideos.013_LIL-P-F4-CM30 strike2 corner_mp4.analysis	199.5013959	204.9895222	242.5069162	202.3610324	74	53	92	152.924027
10	labels.v002barebones7.25.23 allvideos.014_LIL-P-F4-CM30 strike3_mp4.analysis	186.9438618	239.1146692	258.4883704	209.1426313	112	122	118	161.4603769
11	labels.v002barebones7.25.23 allvideos.015_LIL-P-F4-CM31 strike5 good scrape_mp4.analysis	211.800568	236.2036744	262.1641162	223.9176499	265	236	345	473.3058625
12	labels.v002barebones7.25.23 allvideos.016_LLAXM-F2-MSJ5 strike7 good_mp4.analysis	88.44601596	118.0439843	303.2558581	193.2227335	73	47	71	94.66005015
13	labels.v002barebones7.25.23 allvideos.017_LLAXM-F2-MSJ5 strike9_mp4.analysis	83.93783798	107.5838641	242.2638272	193.5953998	84	70	89	122.945516
14	labels.v002barebones7.25.23 allvideos.018_LLAXMF2-MSJ7 strike2 miss_mp4.analysis	99.86517122	189.5090773	136.9598352	204.737021	83	71	-2	83.48351372
15	labels.v002barebones7.25.23 allvideos.019_LLAXMF2-MSJ7 strike7 edge_mp4.analysis	110.4464046	175.6717062	264.8979399	214.9842284	97	44	107	163.7984731
16	labels.v002barebones7.25.23 allvideos.020_NC-A-F0-CM10-strike11 gel edge.analysis	79.84935501	131.6018149	111.7953914	203.798722	183	197	184	347.7067961
17	NA	NA	NA	NA	NA	NA	NA	NA	NA
18	labels.v002barebones7.25.23 allvideos.022_CRP-M-F1-CM19 strike9 edge_mp4.analysis	173.3842434	191.838018	195.7813025	194.8743357	74	42	73	139.8958013
19	labels.v002barebones7.25.23 allvideos.023_CRPM-F1-CM19 strike14 edge_mp4.analysis	132.5676776	172.2273867	181.8625708	203.4730811	148	124	161	259.5359846
20	labels.v002barebones7.25.23 allvideos.024_CRPM-F1-CM19 strike16 edge_mp4.analysis	116.0989753	167.2612961	233.420968	187.5365627	85	56	95	148.2669343
21	NA	NA	NA	NA	NA	NA	NA	NA	NA
22	labels.v002barebones7.25.23 allvideos.026_CRP-P-F3-CM26 strike2 good_mp4.analysis	154.8653825	180.1959344	352.1125062	200.5846316	112	145	116	174.1002266
23	NA	NA	NA	NA	NA	NA	NA	NA	NA
24	NA	NA	NA	NA	NA	NA	NA	NA	NA
25	NA	NA	NA	NA	NA	NA	NA	NA	NA
26	NA	NA	NA	NA	NA	NA	NA	NA	NA
27	labels.v002barebones7.25.23 allvideos.031_CRP-P-F3-DC02-STRIKE-7-EDGE.analysis	156.2878055	222.0747471	249.1494802	191.159087	64	35	42	NA
28	labels.v002barebones7.25.23 allvideos.032_CRP-P-F3-DC02-STRIKE-8-EDGE.analysis	127.3034683	249.854772	164.7991954	192.0855777	75	55	54	170.3109295
29	labels.v002barebones7.25.23 allvideos.033_CRP-P-F3-DC02-STRIKE-9-EDGE.analysis	132.3617467	239.3009861	242.0232171	194.5431068	422	131	116	471.8600165
30	labels.v002barebones7.25.23 allvideos.034_CRP-P-F3-DC05-STRIKE-4-EDGE.analysis	119.1427658	160.9323162	338.716777	193.7553466	46	27	45	238.0532848
31	labels.v002barebones7.25.23 allvideos.035_CRP-P-F3-DC05-STRIKE-5-EDGE.analysis	127.9333369	166.228601	250.6028691	202.342417	59	67	60	126.4002376
32	NA	NA	NA	NA	NA	NA	NA	NA	NA
33	labels.v002barebones7.25.23 allvideos.037_CRP-P-F3-DC05-STRIKE-7-EDGE.analysis	114.777035	143.839278	427.8396116	197.7075669	53	14	45	88.55412414
34	NA	NA	NA	NA	NA	NA	NA	NA	NA
35	NA	NA	NA	NA	NA	NA	NA	NA	NA
36	labels.v002barebones7.25.23 allvideos.041_CUN-A-F2-CM15-strike3 shrimp.analysis	68.80772055	185.9702905	300.4272787	186.6761634	190	214	187	216.9520023
37	NA	NA	NA	NA	NA	NA	NA	NA	NA
38	labels.v002barebones7.25.23 allvideos.043_CUN-A-F2-CM15-strike10 gel edge.analysis	154.9132867	176.3107277	311.2073542	211.0679445	222	160	230	312.0448481
39	labels.v002barebones7.25.23 allvideos.044_CUN-A-F2-CM15-strike45 shrimp frontal.analysis	79.52604386	187.3784226	281.6952075	224.3769842	89	88	13	389.8202013
40	labels.v002barebones7.25.23 allvideos.045_CUN-A-F2-CM18 gel strike1_mp4.analysis	120.2410743	146.6688767	200.8976124	221.0505082	126	106	-21	169.4661866
41	NA	NA	NA	NA	NA	NA	NA	NA	NA
42	labels.v002barebones7.25.23 allvideos.047_LIL-AXM-F2-CM27 strike1 miss_mp4.analysis	119.9770594	304.7304743	499.6575395	192.8489438	109	135	111	220.2069704
43	labels.v002barebones7.25.23 allvideos.048_LIL-AXM-F2-CM27 strike2 miss obscured_mp4.analysis	161.2499405	273.5334247	335.8998	210.2526228	36	23	-44	-73.85927522
44	NA	NA	NA	NA	NA	NA	NA	NA	NA
45	labels.v002barebones7.25.23 allvideos.050_LIL-P-F4-CM4 strike11 gel miss day2.analysis	186.1882071	176.7680869	363.9444645	236.2637442	156	192	216	195.3150113
46	labels.v002barebones7.25.23 allvideos.051_LIL-P-F4-CM4 strike12 gel edge.analysis	162.5140448	144.5044717	366.1536534	230.0255454	91	135	-35	225.5366599
47	labels.v002barebones7.25.23 allvideos.052_LIL-P-F4-CM4 strike13 gel edge.analysis	180.7225222	153.9139692	275.6345068	203.0498211	210	163	213	228.6011925
48	labels.v002barebones7.25.23 allvideos.054_LIL-P-F4-CM4 strike14 gel edge.analysis	188.219916	173.8622736	185.7776246	209.3298842	108	137	105	171
49	labels.v002barebones7.25.23 allvideos.055_LIL-P-F4-CM4 strike15 gel miss good.analysis	95.6971648	159.9206019	288.505154	160.4209643	95	77	94	44.86898291
50	labels.v002barebones7.25.23 allvideos.056_LIL-P-F4-CM4-strike1miss.analysis	132.8300073	233.5419685	268.5826655	220.8561111	88	-22	136	43.94920637
51	labels.v002barebones7.25.23 allvideos.057_LIL-P-F4-CM4-strike2frontal.analysis	68.44757492	120.1978139	151.7757882	158.2542522	91	135	-6	NA
52	labels.v002barebones7.25.23 allvideos.058_LIL-P-F4-CM4-strike3.analysis	144.3098426	272.8538659	225.2041193	192.5420367	68	64	71	56.23978694
53	NA	NA	NA	NA	NA	NA	NA	NA	NA
54	labels.v002barebones7.25.23 allvideos.060_LIL-P-F4-CM4-strike5 good.analysis	181.6059202	271.0199941	272.9611789	202.2252827	99	52	126	139
55	NA	NA	NA	NA	NA	NA	NA	NA	NA
56	NA	NA	NA	NA	NA	NA	NA	NA	NA
57	labels.v002barebones7.25.23 allvideos.063_LIL-P-F4-CM4-strike8.analysis	175.4249936	239.8524277	246.4568797	200.238503	97	50	88	110.6605663
58	NA	NA	NA	NA	NA	NA	NA	NA	NA
59	labels.v002barebones7.25.23 allvideos.065_LIL-P-F4-CM4-strike10.analysis	159.6770978	256.2841969	294.4300164	193.3105308	33	25	50	90.33691854
60	labels.v002barebones7.25.23 allvideos.066_LIL-P-F4-CM4-strike11.analysis	75.70961627	196.5931986	325.7331311	144.1816441	19	10	5	172
61	NA	NA	NA	NA	NA	NA	NA	NA	NA
62	labels.v002barebones7.25.23 allvideos.068_LIL-P-F4-CM4-strike13 shrimp.analysis	152.7061564	226.4455272	410.8513261	189.2804963	182	155	185	252
63	labels.v002barebones7.25.23 allvideos.069_LIL-P-F4-CM4-strike14 shrimp.analysis	166.1539593	243.6394984	188.1843957	192.8721012	60	42	55	29.660579
64	NA	NA	NA	NA	NA	NA	NA	NA	NA
65	NA	NA	NA	NA	NA	NA	NA	NA	NA
66	labels.v002barebones7.25.23 allvideos.072_LIL-P-F4-CM9 gel1 miss_mp4.analysis	126.0386615	180.1302277	184.514081	240.8452668	134	149	210	251.1437264
67	NA	NA	NA	NA	NA	NA	NA	NA	NA
68	labels.v002barebones7.25.23 allvideos.074_LIL-P-F4-CM9 gel2 good_mp4.analysis	142.9460532	210.8748479	220.5139491	211.9874025	59	62	60	159.8986341
69	NA	NA	NA	NA	NA	NA	NA	NA	NA
70	labels.v002barebones7.25.23 allvideos.076_LIL-P-F4-CM9 gel3 miss_mp4.analysis	134.1460009	164.8003751	193.0897011	232.8929287	107	84	-26	138.1444001
71	labels.v002barebones7.25.23 allvideos.077_LIL-P-F4-CM9 gel3 miss_mp4-2.analysis	135.3864528	164.7908791	193.1014685	232.9271733	51	14	-88	77.93023614
72	labels.v002barebones7.25.23 allvideos.080_LIL-P-F4-CM9 gel5-7_mp4.analysis	157.5840171	222.9323283	138.5884869	219.3640538	58	69	63	90.7519597
73	labels.v002barebones7.25.23 allvideos.082_LIL-P-F4-CM9-strike1.analysis	58.01935907	113.7679713	71.08349553	211.31264	24	25	74	NA
74	NA	NA	NA	NA	NA	NA	NA	NA	NA
75	labels.v002barebones7.25.23 allvideos.084_LIL-P-F4-CM9-strike3 blurryt.analysis	24.31460748	123.7003998	102.5271013	151.3103738	10	22	-1	94.96749444
76	labels.v002barebones7.25.23 allvideos.085_LIL-P-F4-CM9-strike4 shrimp.analysis	82.42614228	156.9013989	107.8477062	176.498573	64	87	63	282.4607851
77	labels.v002barebones7.25.23 allvideos.086_LIL-P-F4-CM14 gel1 miss_mp4.analysis	161.3306141	153.9490055	257.027578	229.4361042	94	-71	-36	61.01694656
78	labels.v002barebones7.25.23 allvideos.087_LIL-P-F4-CM14-strike1 angled.analysis	107.2776018	107.9738688	414.6840943	201.4482917	77	86	15	NA
79	labels.v002barebones7.25.23 allvideos.088_LIL-P-F4-CM14-strike2.analysis	71.13733108	139.5596848	273.2151605	226.3113466	40	-88	24	106.2886342
80	labels.v002barebones7.25.23 allvideos.089_LIL-P-F4-CM14-strike3 shrimp.analysis	16.7385649	59.57240874	163.5404127	183.4063508	20	7	129	142
81	NA	NA	NA	NA	NA	NA	NA	NA	NA
82	labels.v002barebones7.25.23 allvideos.091_LIL-P-F4-CM14-strike7 shrimp good.analysis	70.93594187	152.6068625	167.3720374	174.3814027	236	260	239	435.5027716
83	NA	NA	NA	NA	NA	NA	NA	NA	NA
84	labels.v002barebones7.25.23 allvideos.093_LIL-P-F4-CM29 strike1_mp4.analysis	134.040402	257.8833732	237.6419603	233.7605286	129	138	-8	NA
85	labels.v002barebones7.25.23 allvideos.094_LIL-P-F4-CM29 strike2 good_mp4.analysis	213.7315777	261.356598	184.9361316	232.9400987	155	187	234	321.6773146
86	labels.v002barebones7.25.23 allvideos.095_LIL-P-F4-CM30 strike1 scrape_mp4.analysis	187.4152543	275.232713	140.2177934	213.2210195	72	88	71	188.1534874
87	NA	NA	NA	NA	NA	NA	NA	NA	NA
88	labels.v002barebones7.25.23 allvideos.098_LIL-P-F4-CM31 strike1 miss_mp4.analysis	174.7434157	206.7925783	188.2777274	227.8371001	143	77	-31	172.4384462
89	labels.v002barebones7.25.23 allvideos.099_LIL-P-F4-CM31 strike2_mp4.analysis	169.6607089	237.905035	166.4206893	211.896284	68	34	62	NA
90	labels.v002barebones7.25.23 allvideos.100_LIL-P-F4-CM31 strike3 angled_mp4.analysis	59.22218827	211.6314796	186.3138252	221.3935424	8	208	93	218
91	labels.v002barebones7.25.23 allvideos.101_LIL-P-F4-CM31 strike4_mp4.analysis	188.1304031	204.3905123	214.1545283	227.01777	84	47	144	NA
92	NA	NA	NA	NA	NA	NA	NA	NA	NA
93	labels.v002barebones7.25.23 allvideos.103_LIL-P-F4-DC09-STRIKE-1-EDGE-SIB.analysis	129.6017625	204.1955088	517.4952693	205.7132299	223	-43	230	123.5573855
94	labels.v002barebones7.25.23 allvideos.104_LIL-P-F4-DC09-STRIKE-2-EDGESCRAPE-SIB.analysis	142.2389855	204.6387318	154.0322983	200.4895181	52	91	51	418.0402002
95	labels.v002barebones7.25.23 allvideos.105_LIL-P-F4-DC09-STRIKE-3-CORNER-SIB.analysis	106.9830246	172.7651462	244.8259782	185.9674271	137	136	136	110.6581996
96	labels.v002barebones7.25.23 allvideos.106_LIL-P-F4-DC09-STRIKE-4-EDGESCRAPE-SIB.analysis	135.6186053	191.0453247	719.1128768	196.8056423	88	54	82	-198.9559675
97	labels.v002barebones7.25.23 allvideos.108_LIL-P-F4-DC09-STRIKE-6-EDGE-SIB.analysis	138.3384254	202.0170156	402.0768088	200.0210493	44	8	46	2.201339003
98	labels.v002barebones7.25.23 allvideos.109_LIL-P-F4-DC09-STRIKE-7-EDGESCRAPE-SIB.analysis	127.9878274	208.4837691	207.083165	194.4818502	92	49	93	64.94359446
99	labels.v002barebones7.25.23 allvideos.113_LLAXM-F2-MSJ5 strike9_mp4.analysis	83.93783798	107.5838641	242.2638272	193.5953998	84	70	89	122.945516
100	labels.v002barebones7.25.23 allvideos.114_LLAXMF2-MSJ7 strike2 miss_mp4.analysis	99.86529329	189.5090773	136.9597139	204.737021	83	71	-2	83.48351372
101	labels.v002barebones7.25.23 allvideos.116_LLAXM-F2-MSJ10 strike1 double_mp4.analysis	86.02116542	132.2444926	325.9315407	199.4333255	168	117	96	367.1398809
102	labels.v002barebones7.25.23 allvideos.117_LLAXM-F2-MSJ10 strike2 miss_mp4.analysis	87.97727282	116.3631234	271.3994364	207.940456	158	88	204	483
103	labels.v002barebones7.25.23 allvideos.118_LLAXM-F2-MSJ10 strike3 miss_mp4.analysis	95.22456168	181.7989136	208.0934517	208.2794017	182	189	181	192.2579534
104	labels.v002barebones7.25.23 allvideos.119_LLAXM-F2-MSJ10 strike4 good_mp4.analysis	88.31992733	120.8876447	233.6727217	208.4005508	110	147	-55	187.8288152
105	labels.v002barebones7.25.23 allvideos.121_LLAXP-F2-CM20 strike5 miss good_mp4-1920.analysis	146.3537507	237.4480828	333.0855621	194.9978204	103	140	136	162.4043362
106	labels.v002barebones7.25.23 allvideos.122_LL-AXP-F2-CM25 strike1_mp4.analysis	133.8430248	241.3861819	337.2080987	195.3311351	123	77	112	78.36998534
107	labels.v002barebones7.25.23 allvideos.123_LL-AXP-F2-CM25 strike2_mp4.analysis	148.0174927	228.6740305	66.98601692	200.6940532	30	16	65	NA
108	labels.v002barebones7.25.23 allvideos.124_LL-AXP-F2-DC07-STRIKE-1-EDGESCRAPE.analysis	127.3294531	176.372066	343.1674377	194.0004449	182	158	181	177.0882019
109	labels.v002barebones7.25.23 allvideos.125_LL-AXP-F2-DC07-STRIKE-2-EDGESCRAPE.analysis	138.9559189	194.3796223	399.8244212	209.2490675	105	118	102	NA
110	labels.v002barebones7.25.23 allvideos.126_LL-AXP-F2-DC07-STRIKE-3-EDGESCRAPE.analysis	121.7751246	180.3172338	789.3636622	204.1553735	295	253	295	348.3099486
111	labels.v002barebones7.25.23 allvideos.127_LL-AXP-F2-DC07-STRIKE-4-EDGE.analysis	125.2103254	179.7122844	244.1979843	209.2496474	115	103	121	157.4191863
112	labels.v002barebones7.25.23 allvideos.128_LL-AXP-F2-DC07-STRIKE-5-EDGESCRAPE.analysis	123.2501823	212.1692272	812.4763724	208.3911853	336	313	330	387.5791414
113	labels.v002barebones7.25.23 allvideos.129_LL-AXP-F2-DC08-STRIKE-6-EDGE.analysis	129.64146	180.8343914	391.0505234	198.8691608	169	72	150	160.4651541
114	labels.v002barebones7.25.23 allvideos.130_LL-AXP-F2-DC08-STRIKE-7-EDGE.analysis	117.6868721	204.8399549	154.6163778	196.6324933	116	138	88	NA
115	labels.v002barebones7.25.23 allvideos.131_LL-AXP-F2-DC08-STRIKE-8-FLATSCRAPE.analysis	93.06936919	192.2333528	183.4994997	211.9619794	129	154	4	165.3355862
116	labels.v002barebones7.25.23 allvideos.132_LL-AXP-F2-DC08-STRIKE-9-EDGE.analysis	145.4677498	202.4192638	196.902965	205.8461374	137	94	138	NA
117	labels.v002barebones7.25.23 allvideos.135_NC-A-F0-CM10-strike14 gel edge.analysis	92.55167447	172.8194061	196.8201771	211.8198342	2	19	13	291
118	labels.v002barebones7.25.23 allvideos.136_NC-A-F0-CM10-strike14 gel edge-1920.analysis	92.55206802	172.8194418	196.8204486	211.8194648	2	19	13	291
119	labels.v002barebones7.25.23 allvideos.137_OSP-SxA-F1-CM28 strike1 miss_mp4.analysis	125.2977064	149.3099277	225.401975	213.5583793	121	99	-106	NA
120	labels.v002barebones7.25.23 allvideos.138_OSP-SxA-F1-CM28 strike2 good_mp4.analysis	126.3366966	143.4681924	438.4296098	192.7807653	81	73	72	130.2180537
121	labels.v002barebones7.25.23 allvideos.139_OSP-SxA-F1-CM28 strike3_mp4.analysis	128.1025168	147.7864109	470.0817604	203.399924	118	98	122	NA
122	labels.v002barebones7.25.23 allvideos.140_OSP-SxA-F1-CM28 strike3_mp4-1920.analysis	128.1025168	147.7864352	470.0817604	203.399924	118	98	122	NA
123	labels.v002barebones7.25.23 allvideos.141_OSP-SxA-F1-CM28 strike4_mp4.analysis	120.7228451	164.3494737	50.35685813	188.5971175	58	142	142	NA
124	NA	NA	NA	NA	NA	NA	NA	NA	NA
125	labels.v002barebones7.25.23 allvideos.143_Cnazas-JC0-CM13-strike2 shrimp.analysis	83.30071045	160.6004097	86.13752421	208.1003902	12	30	-7	183.2746845
126	NA	NA	NA	NA	NA	NA	NA	NA	NA
127	NA	NA	NA	NA	NA	NA	NA	NA	NA
128	NA	NA	NA	NA	NA	NA	NA	NA	NA
129	labels.v002barebones7.25.23 allvideos.147_CRP-M-F1-CM19 strike1 gel edge_mp4.analysis	129.7967985	157.7805121	180.12853	186.9951581	38	5	32	-28.85774135
130	labels.v002barebones7.25.23 allvideos.148_CRP-M-F1-CM19 strike2 gel edge_mp4.analysis	167.8473095	175.6975625	254.9404313	196.3733755	93	54	97	106.0488313
131	labels.v002barebones7.25.23 allvideos.149_CRP-M-F1-CM19 strike3 miss_mp4.analysis	195.4892647	141.5754443	160.3496014	196.4302846	68	84	61	NA
132	labels.v002barebones7.25.23 allvideos.150_CRP-M-F1-CM19 strike4 edge_mp4.analysis	145.7486038	203.4333813	254.6537306	194.4355996	80	54	96	153.4959264
133	labels.v002barebones7.25.23 allvideos.151_CRP-M-F1-CM19 strike5 edge_mp4.analysis	210.3138666	181.5961434	104.3407224	202.0271247	76	3	88	218
134	labels.v002barebones7.25.23 allvideos.152_CRP-M-F1-CM19 strike6 edge_mp4.analysis	136.1378456	173.1983351	214.0353214	197.8180944	105	118	118	148.956786
135	labels.v002barebones7.25.23 allvideos.153_CRP-M-F1-CM19 strike7 edge_mp4.analysis	161.7131832	172.2713372	192.1658135	196.095222	80	59	80	140.1064786
136	labels.v002barebones7.25.23 allvideos.154_CRP-M-F1-CM19 strike8 edge_mp4.analysis	157.9758717	200.9694557	245.500677	199.3047683	136	93	140	NA
137	labels.v002barebones7.25.23 allvideos.155_CRP-M-F1-CM19 strike9 edge_mp4.analysis	173.3842434	191.838018	195.7813025	194.8743357	74	42	73	139.8958277
138	NA	NA	NA	NA	NA	NA	NA	NA	NA
139	labels.v002barebones7.25.23 allvideos.157_CRP-M-F1-CM19 strike11 shrimp_mp4.analysis	73.87719975	197.8526676	446.0140447	196.2122974	59	27	91	209.8906936
140	labels.v002barebones7.25.23 allvideos.158_CRP-M-F1-CM19 strike12 shrimp_mp4.analysis	74.08065688	167.60807	176.4691182	187.8660279	27	22	60	76.35987274
141	labels.v002barebones7.25.23 allvideos.159_CRP-M-F1-CM19 strike13 shrimp_mp4.analysis	107.1579603	178.7121161	153.8087728	215.4350758	46	44	8	73.36193993
142	labels.v002barebones7.25.23 allvideos.161_CRPM-F1-CM19 strike15 edge_mp4.analysis	127.4100917	167.287728	406.8772517	202.917391	138	148	137	93.56244346
143	labels.v002barebones7.25.23 allvideos.162_CRPM-F1-CM19 strike16 edge_mp4.analysis	116.0989753	167.2612584	233.4209853	187.5365628	85	56	95	148.2669288
144	labels.v002barebones7.25.23 allvideos.177_CUN-A-F2-CM7-strike1 shrimp.analysis	42.87378669	171.7050006	123.6725462	187.3093337	96	93	92	93.64421805
145	labels.v002barebones7.25.23 allvideos.178_CUN-A-F2-CM7-strike2 shrimp.analysis	67.44004178	182.9252949	157.8333505	187.7673096	60	-169	-133	161.3695801
146	labels.v002barebones7.25.23 allvideos.179_CUN-A-F2-CM7-strike3 shrimp.analysis	87.32183077	192.1765223	111.2502973	191.5258408	28	5	26	206.2371423
147	NA	NA	NA	NA	NA	NA	NA	NA	NA
148	labels.v002barebones7.25.23 allvideos.181_CUN-A-F2-CM7-strike7 bad angle.analysis	40.00249798	145.924463	117.6028606	187.8831588	33	35	26	9.146794313
149	NA	NA	NA	NA	NA	NA	NA	NA	NA
150	labels.v002barebones7.25.23 allvideos.183_CUN-A-F2-CM7-strike9 blurry.analysis	86.27705858	219.5475618	157.3072156	203.800967	55	60	42	89.39460058
151	NA	NA	NA	NA	NA	NA	NA	NA	NA
152	labels.v002barebones7.25.23 allvideos.185_CUN-A-F2-CM7-strike11 shrimp.analysis	100.3019624	289.8083549	224.6492428	192.3998884	52	255	51	247.208092
153	labels.v002barebones7.25.23 allvideos.186_CUN-A-F2-CM7-strike12 shrimp.analysis	112.2273237	175.9606862	229.1780737	203.2250296	58	52	131	221.0195824
154	labels.v002barebones7.25.23 allvideos.187_CUN-A-F2-CM7-strike13 shrimp.analysis	114.7461245	208.9298037	267.1908555	198.2915063	37	74	134	133.3719733
155	labels.v002barebones7.25.23 allvideos.188_CUN-A-F2-CM7-strike14 shrimp.analysis	107.9954689	188.27257	268.6576262	189.2311146	78	46	71	212.3762606
156	labels.v002barebones7.25.23 allvideos.189_CUN-A-F2-CM7-strike15 shrimp.analysis	79.95167711	181.2938446	242.1637036	177.5527888	78	16	80	166.611309
157	NA	NA	NA	NA	NA	NA	NA	NA	NA
158	labels.v002barebones7.25.23 allvideos.191_CUN-A-F2-CM7-strike56 shrimp.analysis	73.26013173	179.6464622	186.1490741	201.9494292	64	-1	3	127.534342
159	labels.v002barebones7.25.23 allvideos.225_LIL-P-F4-CM5-strike1.analysis	60.63725324	122.8200302	67.24238235	184.1093736	1	-13	6	208.3361114
160	labels.v002barebones7.25.23 allvideos.226_LIL-P-F4-CM5-strike2.analysis	96.76401019	161.1159539	80.82239744	198.2981255	192	235	193	298
161	labels.v002barebones7.25.23 allvideos.227_LIL-P-F4-CM5-strike3 good.analysis	127.7552362	171.0226102	200.7370987	201.8466027	108	197	121	433.1026077
162	labels.v002barebones7.25.23 allvideos.228_LIL-P-F4-CM5-strike4 good.analysis	105.5823549	196.7846707	213.3459727	198.4343975	208	164	208	269.8863723
163	labels.v002barebones7.25.23 allvideos.229_LIL-P-F4-CM5-strike5 fin.analysis	91.26078593	185.849436	149.040859	226.2809473	86	92	-28	NA
164	labels.v002barebones7.25.23 allvideos.230_LIL-P-F4-CM5-strike6 fin.analysis	50.12463553	150.0833286	116.8635677	229.4794824	15	-13	-7	214.220661
165	labels.v002barebones7.25.23 allvideos.231_LIL-P-F4-CM5-strike7 shrimp.analysis	93.70780358	143.9427994	57.25805099	233.1761694	73	85	118	447.1354072
166	NA	NA	NA	NA	NA	NA	NA	NA	NA
167	labels.v002barebones7.25.23 allvideos.233_LIL-P-F4-CM5-strike9 shrimp.analysis	78.36495251	159.8438584	220.3795291	213.1086165	57	-40	-33	NA
168	labels.v002barebones7.25.23 allvideos.234_LIL-P-F4-CM5-strike10 shrimp.analysis	136.0220028	180.812495	266.8855251	200.501359	67	55	70	106.7297773
169	labels.v002barebones7.25.23 allvideos.235_LIL-P-F4-CM5-strike11 sinking.analysis	59.33146638	153.2788552	279.0163617	190.0198819	18	25	51	131.322957
170	labels.v002barebones7.25.23 allvideos.236_LIL-P-F4-CM6-strike1.analysis	17.96639137	112.1046778	96.30398372	229.3643401	7	3	0	93
171	labels.v002barebones7.25.23 allvideos.237_LIL-P-F4-CM6-strike2.analysis	53.06875719	176.711296	82.63325431	237.5467368	20	102	75	NA
172	NA	NA	NA	NA	NA	NA	NA	NA	NA
173	NA	NA	NA	NA	NA	NA	NA	NA	NA
174	labels.v002barebones7.25.23 allvideos.240_LIL-P-F4-CM6-strike5.analysis	105.0556672	179.8572333	286.9909785	232.9564571	116	100	-10	NA
175	NA	NA	NA	NA	NA	NA	NA	NA	NA
176	NA	NA	NA	NA	NA	NA	NA	NA	NA
177	labels.v002barebones7.25.23 allvideos.243_LIL-P-F4-CM6-strike8 good.analysis	77.13733796	158.0098621	192.0196105	227.4148995	82	83	0	156
178	labels.v002barebones7.25.23 allvideos.244_LIL-P-F4-CM6-strike9 good.analysis	82.91447343	168.7116378	147.3090028	179.3764003	104	85	101	179.128841
179	labels.v002barebones7.25.23 allvideos.245_LIL-P-F4-CM6-strike10.analysis	50.02683652	156.6800493	169.6400106	181.8361342	67	60	79	129
180	labels.v002barebones7.25.23 allvideos.246_LIL-P-F4-CM6-strike11 shrimp.analysis	99.66832488	142.696904	331.4228479	230.2776566	296	3	294	310.514962
181	labels.v002barebones7.25.23 allvideos.247_LIL-P-F4-CM6-strike12.analysis	41.26968723	140.4781885	247.9019077	223.7073184	18	0	35	162.7641829
182	NA	NA	NA	NA	NA	NA	NA	NA	NA
183	labels.v002barebones7.25.23 allvideos.249_LIL-P-F4-CM6-strike14 shrimp.analysis	90.82773496	164.4566659	218.8728049	191.2523245	7	10	192	NA
184	labels.v002barebones7.25.23 allvideos.250_LIL-P-F4-CM6-strike15 shrimp.analysis	47.40988626	142.5351284	180.7250624	225.6006848	31	0	-10	97.31117906
185	labels.v002barebones7.25.23 allvideos.251_LIL-P-F4-CM6-strike16 blurry.analysis	28.2194784	150.3065371	141.0520647	175.7545113	78	87	109	132.5985989
186	NA	NA	NA	NA	NA	NA	NA	NA	NA
187	labels.v002barebones7.25.23 allvideos.254_LIL-P-F4-CM6-strike19 shrimp.analysis	85.71270719	129.5368347	144.2229426	213.1703164	50	-47	45	38.67252526
188	NA	NA	NA	NA	NA	NA	NA	NA	NA
189	labels.v002barebones7.25.23 allvideos.274_LIL-P-F4-CM11-strike6 day2.analysis	50.06710971	102.8862907	264.7621601	194.5060815	28	-19	0	52.98134116
190	NA	NA	NA	NA	NA	NA	NA	NA	NA
191	NA	NA	NA	NA	NA	NA	NA	NA	NA
192	labels.v002barebones7.25.23 allvideos.280_LIL-P-F4-CM11-strike9 day2.analysis	74.82946137	112.8316862	184.2975174	192.3284478	114	110	118	263.5624355
193	labels.v002barebones7.25.23 allvideos.281_LIL-P-F4-CM11-strike10 shrimp.analysis	23.72022269	108.9680881	186.5007926	170.136767	181	166	7	273.8493802
194	NA	NA	NA	NA	NA	NA	NA	NA	NA
195	NA	NA	NA	NA	NA	NA	NA	NA	NA
196	NA	NA	NA	NA	NA	NA	NA	NA	NA
197	NA	NA	NA	NA	NA	NA	NA	NA	NA
198	labels.v002barebones7.25.23 allvideos.286_LIL-P-F4-CM11-strike15 shrimp.analysis	15.4664856	101.4561841	432.4657657	183.2767461	136	-36	136	82.07102197
199	NA	NA	NA	NA	NA	NA	NA	NA	NA
200	labels.v002barebones7.25.23 allvideos.295_LIL-P-F4-CM16 strike3 good.analysis	27.19930942	100.4778539	187.9656271	181.5956851	29	-8	199	230.9660992
201	NA	NA	NA	NA	NA	NA	NA	NA	NA
202	NA	NA	NA	NA	NA	NA	NA	NA	NA
203	labels.v002barebones7.25.23 allvideos.298_LIL-P-F4-CM16 strike6 blurry.analysis	24.3505377	102.1174814	117.2805713	160.2698986	6	99	-3	152.3294051
204	labels.v002barebones7.25.23 allvideos.299_LIL-P-F4-CM16 strike7 blurry mouthful of scales.analysis	48.07233353	122.0335229	116.8434115	148.8439303	4	2	4	142.7321843
205	NA	NA	NA	NA	NA	NA	NA	NA	NA
206	NA	NA	NA	NA	NA	NA	NA	NA	NA
207	labels.v002barebones7.25.23 allvideos.302_LIL-P-F4-CM16 strike10.analysis	54.12080943	128.5672493	163.9183141	194.9221945	33	40	67	211.4907279
208	labels.v002barebones7.25.23 allvideos.303_LIL-P-F4-CM16 strike11 good.analysis	48.15743273	93.0379242	159.8824538	230.7733122	17	11	-14	153.5380192
209	labels.v002barebones7.25.23 allvideos.304_LIL-P-F4-CM16 strike12 shrimp.analysis	42.60980618	104.3226945	119.4175337	238.4810709	108	117	15	125.3433057
210	labels.v002barebones7.25.23 allvideos.305_LIL-P-F4-CM16 strike13 shrimp.analysis	99.43782135	134.6491645	106.4391737	193.6234445	46	45	53	269.0363014
211	labels.v002barebones7.25.23 allvideos.306_LIL-P-F4-CM16 strike14 shrimp.analysis	65.0754019	142.805112	67.63174405	173.4330141	66	58	69	98.50011759
212	labels.v002barebones7.25.23 allvideos.307_LIL-P-F4-CM16 strike15 5 shrimp.analysis	56.37655039	144.26153	65.70658482	220.25765	66	77	0	102.6610577
213	labels.v002barebones7.25.23 allvideos.308_LIL-P-F4-CM16 strike15 shrimp.analysis	56.37655039	144.26153	65.70658482	220.25765	66	77	0	102.6610577
214	labels.v002barebones7.25.23 allvideos.309_LIL-P-F4-CM16 strike16 shrimp.analysis	61.70067468	117.3436432	231.917218	234.2956533	75	198	254	416.3148986
215	labels.v002barebones7.25.23 allvideos.310_LIL-P-F4-CM16-strike1.analysis	100.4447151	183.6808776	76.74233771	219.7345346	47	36	340	378
216	NA	NA	NA	NA	NA	NA	NA	NA	NA
217	labels.v002barebones7.25.23 allvideos.356_OSP-S-F1-CM3-strike3.analysis	76.44097676	152.923232	246.2555303	225.4049737	117	122	-12	157.100584
218	labels.v002barebones7.25.23 allvideos.357_OSP-S-F1-CM3-strike5.analysis	90.61209508	165.5600988	191.3697055	222.8286811	127	105	15	179.8958043
219	labels.v005allvideos815frames-7.28.23more.vids.003_LLAXP-F2-CM20 strike5 miss good_mp4-1920.analysis	146.3539419	237.448172	333.0856631	194.9979532	103	140	136	162.4043362
220	labels.v005allvideos815frames-7.28.23more.vids.005_NC-A-F0-CM10-strike14 gel edge-1920.analysis	92.5517547	172.8193414	196.8201771	211.8193873	2	19	13	291
221	labels.v005allvideos815frames-7.28.23more.vids.007_CRP-M-F1-CM19 strike9 edge_mp4.analysis	173.3838423	191.8387368	195.7813975	194.8743015	74	42	73	139.8957882
222	labels.v005allvideos815frames-7.28.23more.vids.009_CRPM-F1-CM19 strike16 edge_mp4.analysis	116.0990423	167.2614434	233.4209491	187.5365732	85	56	95	148.2668796
223	labels.v005allvideos815frames-7.28.23more.vids.010_CUN-A-F2-CM15-strike10 gel edge.analysis	154.9134245	176.3107139	311.2073542	211.0679091	222	160	230	312.044883
224	labels.v005allvideos815frames-7.28.23more.vids.011_LIL-AXM-F2-CM27 strike1 miss_mp4.analysis	119.9770016	304.7306515	499.6575395	192.848889	109	135	111	220.20696
225	labels.v005allvideos815frames-7.28.23more.vids.012_LIL-P-F4-CM29 strike2 good_mp4.analysis	213.7315686	261.35668	184.9361906	232.9400858	155	187	234	321.6774006
226	labels.v005allvideos815frames-7.28.23more.vids.013_LIL-P-F4-CM30 strike2 corner_mp4.analysis	199.5014588	204.9894009	242.506893	202.3610738	74	53	92	152.924027
227	labels.v005allvideos815frames-7.28.23more.vids.016_LLAXM-F2-MSJ5 strike7 good_mp4.analysis	88.44603517	118.043704	303.2558445	193.2228308	73	47	71	94.66006192
228	labels.v005allvideos815frames-7.28.23more.vids.017_LLAXM-F2-MSJ5 strike9_mp4.analysis	83.93812297	107.5839954	242.2639417	193.5952232	84	70	89	122.945516
229	labels.v005allvideos815frames-7.28.23more.vids.018_LLAXMF2-MSJ7 strike2 miss_mp4.analysis	99.86511123	189.5090244	136.9597139	204.7370595	83	71	-2	83.48351372
230	labels.v005allvideos815frames-7.28.23more.vids.019_LLAXMF2-MSJ7 strike7 edge_mp4.analysis	110.4464776	175.6716925	264.8979399	214.9843401	97	44	107	163.7984831
231	NA	NA	NA	NA	NA	NA	NA	NA	NA
232	labels.v005allvideos815frames-7.28.23more.vids.022_CRP-M-F1-CM19 strike9 edge_mp4.analysis	173.3839643	191.8389796	195.7814012	194.8740289	74	42	73	139.8957463
233	labels.v005allvideos815frames-7.28.23more.vids.023_CRPM-F1-CM19 strike14 edge_mp4.analysis	132.5678677	172.2272174	181.86258	203.4733468	148	124	161	259.5360456
234	labels.v005allvideos815frames-7.28.23more.vids.024_CRPM-F1-CM19 strike16 edge_mp4.analysis	116.0990423	167.2614434	233.4209491	187.5365091	85	56	95	148.2668796
235	labels.v005allvideos815frames-7.28.23more.vids.025_CRP-P-F2-CM26 strike1_mp4.analysis	177.8280691	172.679183	354.9531208	199.3422448	85	47	83	8.723708283
236	labels.v005allvideos815frames-7.28.23more.vids.026_CRP-P-F3-CM26 strike2 good_mp4.analysis	154.8655546	180.1960025	352.1126283	200.5849217	112	145	116	174.1002266
237	labels.v005allvideos815frames-7.28.23more.vids.027_CRP-P-F3-CM26 strike3 blurry_mp4.analysis	157.8510981	225.7036787	342.3936008	228.2593308	181	196	-29	245.4232801
238	labels.v005allvideos815frames-7.28.23more.vids.028_CRP-P-F3-CM26 strike4 scrape_mp4.analysis	162.1090476	145.5007539	223.8139242	199.3179569	66	87	68	76.32779309
239	labels.v005allvideos815frames-7.28.23more.vids.029_CRP-P-F3-CM26 strike5_mp4.analysis	162.7243542	161.2156665	400.1207683	205.4749675	96	109	101	120.0172566
240	labels.v005allvideos815frames-7.28.23more.vids.030_CRP-P-F3-CM26 strike6 corner_mp4.analysis	173.2132485	173.8860341	277.1472082	203.2165018	121	132	126	180.9890103
241	labels.v005allvideos815frames-7.28.23more.vids.031_CRP-P-F3-DC02-STRIKE-7-EDGE.analysis	156.2878055	222.0745724	249.1494278	191.1590798	64	35	42	NA
242	labels.v005allvideos815frames-7.28.23more.vids.032_CRP-P-F3-DC02-STRIKE-8-EDGE.analysis	127.3031544	249.8545946	164.7991954	192.0856523	75	55	54	170.3109295
243	labels.v005allvideos815frames-7.28.23more.vids.035_CRP-P-F3-DC05-STRIKE-5-EDGE.analysis	127.9333018	166.2283511	250.6028688	202.342622	59	67	60	126.4002376
244	labels.v005allvideos815frames-7.28.23more.vids.037_CRP-P-F3-DC05-STRIKE-7-EDGE.analysis	115.3590632	143.8389071	427.8396025	197.707474	51	11	42	83.28141363
245	labels.v005allvideos815frames-7.28.23more.vids.038_CRP-P-F3-DC05-STRIKE-8-EDGE.analysis	117.2969481	132.2667435	284.2778522	199.2210816	90	192	106	265.2914328
246	labels.v005allvideos815frames-7.28.23more.vids.039_CUN-A-F2-CM15-strike1 miss.analysis	61.42799417	195.012441	364.7748537	195.91991	82	-80	96	155.8230193
247	labels.v005allvideos815frames-7.28.23more.vids.040_CUN-A-F2-CM15-strike2 shrimp.analysis	88.52266006	167.7094225	194.9124063	220.485465	87	103	12	NA
248	labels.v005allvideos815frames-7.28.23more.vids.041_CUN-A-F2-CM15-strike3 shrimp.analysis	68.80773275	185.9701474	300.4272787	186.6761415	190	214	187	216.9520023
249	labels.v005allvideos815frames-7.28.23more.vids.042_CUN-A-F2-CM15-strike9 gel day3.analysis	130.6562166	199.333889	392.6730028	213.3099968	78	83	85	248.0074915
250	labels.v005allvideos815frames-7.28.23more.vids.044_CUN-A-F2-CM15-strike45 shrimp frontal.analysis	79.52622645	187.3784756	281.6951545	224.3767564	89	88	13	389.8202302
251	labels.v005allvideos815frames-7.28.23more.vids.045_CUN-A-F2-CM18 gel strike1_mp4.analysis	120.2409234	146.6689455	200.8976124	221.0502341	126	106	-21	169.4661866
252	labels.v005allvideos815frames-7.28.23more.vids.047_LIL-AXM-F2-CM27 strike1 miss_mp4.analysis	119.9770016	304.7306515	499.6575395	192.848889	109	135	111	220.20696
253	labels.v005allvideos815frames-7.28.23more.vids.048_LIL-AXM-F2-CM27 strike2 miss obscured_mp4.analysis	161.250314	273.5333622	335.8997482	210.2526263	36	23	-44	-73.85929582
254	labels.v005allvideos815frames-7.28.23more.vids.049_LIL-P-F4-CM4 strike10 gel miss day2.analysis	162.3176863	161.6438693	319.6429545	229.5139873	155	116	-46	194.5441547
255	labels.v005allvideos815frames-7.28.23more.vids.050_LIL-P-F4-CM4 strike11 gel miss day2.analysis	186.1880507	176.7681617	363.9444185	236.2637671	156	192	216	195.3149808
256	labels.v005allvideos815frames-7.28.23more.vids.051_LIL-P-F4-CM4 strike12 gel edge.analysis	162.5140961	144.5042874	366.1536421	230.0256167	91	135	-35	225.5366599
257	labels.v005allvideos815frames-7.28.23more.vids.052_LIL-P-F4-CM4 strike13 gel edge.analysis	180.7224982	153.914238	275.6343898	203.0500326	210	163	213	228.6014376
258	labels.v005allvideos815frames-7.28.23more.vids.054_LIL-P-F4-CM4 strike14 gel edge.analysis	188.4194514	173.86229	185.777601	210.5560083	109	137	108	171
259	labels.v005allvideos815frames-7.28.23more.vids.055_LIL-P-F4-CM4 strike15 gel miss good.analysis	95.69705857	159.9208472	288.5050511	160.4209664	95	77	94	44.86899076
260	labels.v005allvideos815frames-7.28.23more.vids.056_LIL-P-F4-CM4-strike1miss.analysis	132.8299616	233.5421033	268.5825449	220.8558918	88	-22	136	43.94920637
261	NA	NA	NA	NA	NA	NA	NA	NA	NA
262	labels.v005allvideos815frames-7.28.23more.vids.058_LIL-P-F4-CM4-strike3.analysis	144.3100702	272.8544492	225.2494492	192.5421255	71	67	74	66.66605625
263	labels.v005allvideos815frames-7.28.23more.vids.059_LIL-P-F4-CM4-strike4 good.analysis	167.9982173	255.4529555	438.5755474	199.3460279	107	138	106	97.86051587
264	labels.v005allvideos815frames-7.28.23more.vids.060_LIL-P-F4-CM4-strike5 good.analysis	181.6058749	271.0198688	272.9611931	202.2257391	99	52	126	139
265	labels.v005allvideos815frames-7.28.23more.vids.061_LIL-P-F4-CM4-strike6.analysis	187.3428042	238.6718754	359.2500079	200.396271	138	94	128	178.7530532
266	labels.v005allvideos815frames-7.28.23more.vids.062_LIL-P-F4-CM4-strike7.analysis	175.4027329	239.2737876	300.6057179	197.7777483	77	48	76	90.17457266
267	labels.v005allvideos815frames-7.28.23more.vids.063_LIL-P-F4-CM4-strike8.analysis	175.4252496	239.8524329	246.4567586	200.238485	97	50	88	110.6605663
268	labels.v005allvideos815frames-7.28.23more.vids.064_LIL-P-F4-CM4-strike9 good.analysis	156.5706701	261.9735015	270.9022407	198.7821105	105	80	101	131
269	NA	NA	NA	NA	NA	NA	NA	NA	NA
270	NA	NA	NA	NA	NA	NA	NA	NA	NA
271	NA	NA	NA	NA	NA	NA	NA	NA	NA
272	NA	NA	NA	NA	NA	NA	NA	NA	NA
273	labels.v005allvideos815frames-7.28.23more.vids.069_LIL-P-F4-CM4-strike14 shrimp.analysis	166.3846772	243.6398505	188.1843353	192.8722053	59	42	55	29.660579
274	NA	NA	NA	NA	NA	NA	NA	NA	NA
275	labels.v005allvideos815frames-7.28.23more.vids.071_LIL-P-F4-CM4-strike16 shrimp.analysis	138.3444817	202.484195	283.3243561	195.8455713	78	97	78	52.50666883
276	labels.v005allvideos815frames-7.28.23more.vids.073_LIL-P-F4-CM9 gel1 miss_mp4-2.analysis	126.0387464	180.1304031	184.5139321	240.8451773	134	149	210	251.1544226
277	labels.v005allvideos815frames-7.28.23more.vids.074_LIL-P-F4-CM9 gel2 good_mp4.analysis	142.9461077	210.8748642	220.5139305	211.9872861	59	62	60	159.8987423
278	labels.v005allvideos815frames-7.28.23more.vids.075_LIL-P-F4-CM9 gel2 good_mp4-2.analysis	142.9461077	210.8748642	220.5203974	211.9872861	59	62	60	159.892077
279	labels.v005allvideos815frames-7.28.23more.vids.076_LIL-P-F4-CM9 gel3 miss_mp4.analysis	134.1460003	164.8003751	193.0897546	232.8928635	107	84	-26	138.1443994
280	labels.v005allvideos815frames-7.28.23more.vids.079_LIL-P-F4-CM9 gel4_mp4-2.analysis	156.428897	188.5461961	261.3041605	238.7975756	54	72	150	280.0821657
281	labels.v005allvideos815frames-7.28.23more.vids.080_LIL-P-F4-CM9 gel5-7_mp4.analysis	157.5841429	222.932217	138.5885161	219.3640112	58	69	63	90.75192006
282	labels.v005allvideos815frames-7.28.23more.vids.082_LIL-P-F4-CM9-strike1.analysis	58.01953587	113.7681291	71.08353446	211.3129341	24	25	74	NA
283	labels.v005allvideos815frames-7.28.23more.vids.083_LIL-P-F4-CM9-strike2 fast.analysis	43.64408073	120.9346507	265.7649796	169.2559029	6	-16	14	146.5323771
284	labels.v005allvideos815frames-7.28.23more.vids.084_LIL-P-F4-CM9-strike3 blurryt.analysis	24.31489467	123.7005758	102.5271539	151.3102527	10	22	-1	94.96758072
285	labels.v005allvideos815frames-7.28.23more.vids.085_LIL-P-F4-CM9-strike4 shrimp.analysis	82.42641285	156.9017541	107.8476496	176.4984866	64	87	63	282.4607851
286	labels.v005allvideos815frames-7.28.23more.vids.086_LIL-P-F4-CM14 gel1 miss_mp4.analysis	161.3305528	153.9491298	257.0276159	229.4358786	94	-71	-36	61.01689428
287	labels.v005allvideos815frames-7.28.23more.vids.087_LIL-P-F4-CM14-strike1 angled.analysis	107.2777741	107.973949	414.6841304	201.4485752	77	86	15	NA
288	labels.v005allvideos815frames-7.28.23more.vids.088_LIL-P-F4-CM14-strike2.analysis	71.13735679	139.5598537	273.2151605	226.3118421	40	-88	24	106.2885773
289	labels.v005allvideos815frames-7.28.23more.vids.089_LIL-P-F4-CM14-strike3 shrimp.analysis	16.73900297	59.57251954	163.5403291	183.4063767	20	7	129	142
290	NA	NA	NA	NA	NA	NA	NA	NA	NA
291	labels.v005allvideos815frames-7.28.23more.vids.091_LIL-P-F4-CM14-strike7 shrimp good.analysis	70.9355128	152.6067018	167.3720287	174.3815413	236	260	239	435.5027716
292	NA	NA	NA	NA	NA	NA	NA	NA	NA
293	labels.v005allvideos815frames-7.28.23more.vids.093_LIL-P-F4-CM29 strike1_mp4.analysis	134.0401018	257.8833412	237.6419664	233.7605173	129	138	-8	NA
294	labels.v005allvideos815frames-7.28.23more.vids.095_LIL-P-F4-CM30 strike1 scrape_mp4.analysis	187.4149539	275.2328654	140.2178524	213.2209921	72	88	71	188.1535992
295	labels.v005allvideos815frames-7.28.23more.vids.096_LIL-P-F4-CM30 strike2 corner_mp4.analysis	199.5014588	204.9894009	242.506893	202.3610738	74	53	92	152.924027
296	labels.v005allvideos815frames-7.28.23more.vids.097_LIL-P-F4-CM30 strike3_mp4.analysis	186.9438798	239.1144464	258.4883892	209.1426369	112	122	118	161.4603682
297	labels.v005allvideos815frames-7.28.23more.vids.098_LIL-P-F4-CM31 strike1 miss_mp4.analysis	174.7436276	206.7928293	188.2777999	227.8370578	143	77	-31	172.438388
298	labels.v005allvideos815frames-7.28.23more.vids.099_LIL-P-F4-CM31 strike2_mp4.analysis	169.6610082	237.905035	166.4206998	211.8962962	68	34	62	NA
299	labels.v005allvideos815frames-7.28.23more.vids.101_LIL-P-F4-CM31 strike4_mp4.analysis	188.1305821	204.3904441	214.1544932	227.017903	84	47	144	NA
300	labels.v005allvideos815frames-7.28.23more.vids.102_LIL-P-F4-CM31 strike5 good scrape_mp4.analysis	211.8005987	236.2036185	262.1640989	223.9176219	265	236	345	473.3058761
301	labels.v005allvideos815frames-7.28.23more.vids.103_LIL-P-F4-DC09-STRIKE-1-EDGE-SIB.analysis	129.6014937	204.1953354	517.4953303	205.7133059	223	-43	230	123.5573855
302	labels.v005allvideos815frames-7.28.23more.vids.105_LIL-P-F4-DC09-STRIKE-3-CORNER-SIB.analysis	106.9834608	172.7649697	244.8259782	185.967345	137	136	136	110.6583217
303	labels.v005allvideos815frames-7.28.23more.vids.106_LIL-P-F4-DC09-STRIKE-4-EDGESCRAPE-SIB.analysis	135.6183715	191.0454973	719.1128758	196.8054825	88	54	82	-198.9559663
304	labels.v005allvideos815frames-7.28.23more.vids.108_LIL-P-F4-DC09-STRIKE-6-EDGE-SIB.analysis	138.3381807	202.0168907	402.0768088	200.0210507	44	8	46	2.20134
305	labels.v005allvideos815frames-7.28.23more.vids.109_LIL-P-F4-DC09-STRIKE-7-EDGESCRAPE-SIB.analysis	127.9878284	208.4837787	207.0831316	194.4819324	92	49	93	64.94359446
306	labels.v005allvideos815frames-7.28.23more.vids.113_LLAXM-F2-MSJ5 strike9_mp4.analysis	83.9381834	107.5839954	242.2639417	193.5952405	84	70	89	122.945516
307	labels.v005allvideos815frames-7.28.23more.vids.114_LLAXMF2-MSJ7 strike2 miss_mp4.analysis	99.86511123	189.5090244	136.9598352	204.7370595	83	71	-2	83.48351372
308	labels.v005allvideos815frames-7.28.23more.vids.115_LLAXMF2-MSJ7 strike7 edge_mp4.analysis	110.4464776	175.671633	264.8979399	214.9843401	97	44	107	163.7984831
309	labels.v005allvideos815frames-7.28.23more.vids.116_LLAXM-F2-MSJ10 strike1 double_mp4.analysis	86.02100323	132.2446212	325.9314421	199.4331389	168	117	96	367.1398809
310	labels.v005allvideos815frames-7.28.23more.vids.117_LLAXM-F2-MSJ10 strike2 miss_mp4.analysis	87.97739479	116.3631238	271.3994364	207.9405635	158	88	204	483
311	labels.v005allvideos815frames-7.28.23more.vids.118_LLAXM-F2-MSJ10 strike3 miss_mp4.analysis	95.2243687	181.7990737	208.0934391	208.2793003	182	189	181	192.2579724
312	labels.v005allvideos815frames-7.28.23more.vids.119_LLAXM-F2-MSJ10 strike4 good_mp4.analysis	88.3204746	120.8876737	233.6727353	208.4003937	110	147	-55	187.8288095
313	labels.v005allvideos815frames-7.28.23more.vids.121_LLAXP-F2-CM20 strike5 miss good_mp4-1920.analysis	146.3540096	237.4482612	333.0856397	194.997922	103	140	136	162.404456
314	labels.v005allvideos815frames-7.28.23more.vids.122_LL-AXP-F2-CM25 strike1_mp4.analysis	133.8424587	241.3861272	337.2080987	195.3309356	123	77	112	78.36997911
315	labels.v005allvideos815frames-7.28.23more.vids.123_LL-AXP-F2-CM25 strike2_mp4.analysis	148.017942	228.6738881	66.9859737	200.6939832	30	16	65	NA
316	labels.v005allvideos815frames-7.28.23more.vids.124_LL-AXP-F2-DC07-STRIKE-1-EDGESCRAPE.analysis	127.3295894	176.3720705	343.1675592	194.0002164	182	158	181	177.0884477
317	labels.v005allvideos815frames-7.28.23more.vids.126_LL-AXP-F2-DC07-STRIKE-3-EDGESCRAPE.analysis	121.7758205	180.3170752	789.3636653	204.1552238	295	253	295	348.309949
318	labels.v005allvideos815frames-7.28.23more.vids.127_LL-AXP-F2-DC07-STRIKE-4-EDGE.analysis	125.2111929	179.7124082	244.1979843	209.249952	115	103	121	157.4191863
319	labels.v005allvideos815frames-7.28.23more.vids.128_LL-AXP-F2-DC07-STRIKE-5-EDGESCRAPE.analysis	123.2501141	212.1692272	812.4764289	208.3909799	336	313	330	387.5791414
320	labels.v005allvideos815frames-7.28.23more.vids.131_LL-AXP-F2-DC08-STRIKE-8-FLATSCRAPE.analysis	93.0693957	192.2331286	183.4994997	211.9619894	129	154	4	165.3355817
321	labels.v005allvideos815frames-7.28.23more.vids.132_LL-AXP-F2-DC08-STRIKE-9-EDGE.analysis	145.4675192	202.4192638	196.902945	205.8460301	137	94	138	NA
322	labels.v005allvideos815frames-7.28.23more.vids.133_NC-A-F0-CM10-strike11 gel edge.analysis	79.84906924	131.6018298	111.795461	203.7985088	183	197	184	347.7067961
323	labels.v005allvideos815frames-7.28.23more.vids.135_NC-A-F0-CM10-strike14 gel edge.analysis	92.5517547	172.8193414	196.8204058	211.8193873	2	19	13	291
324	labels.v005allvideos815frames-7.28.23more.vids.136_NC-A-F0-CM10-strike14 gel edge-1920.analysis	92.5517547	172.8193414	196.8203844	211.8193873	2	19	13	291
325	labels.v005allvideos815frames-7.28.23more.vids.137_OSP-SxA-F1-CM28 strike1 miss_mp4.analysis	125.2979301	149.3099563	225.4019176	213.5584518	121	99	-106	NA
326	labels.v005allvideos815frames-7.28.23more.vids.138_OSP-SxA-F1-CM28 strike2 good_mp4.analysis	126.3371789	143.4681824	438.4295463	192.780755	81	73	72	130.21814
327	labels.v005allvideos815frames-7.28.23more.vids.139_OSP-SxA-F1-CM28 strike3_mp4.analysis	128.1027474	147.7864255	470.0817604	203.400201	118	98	122	NA
328	labels.v005allvideos815frames-7.28.23more.vids.140_OSP-SxA-F1-CM28 strike3_mp4-1920.analysis	128.1027474	147.7864255	470.0817604	203.400201	118	98	122	NA
329	labels.v005allvideos815frames-7.28.23more.vids.141_OSP-SxA-F1-CM28 strike4_mp4.analysis	120.7231897	164.3501465	50.35685813	188.5971969	58	142	142	NA
330	NA	NA	NA	NA	NA	NA	NA	NA	NA
331	labels.v005allvideos815frames-7.28.23more.vids.143_CRPMXPF2-CC01-1-FLATSCRAPE(4).analysis	183.2167019	213.3713588	214.0631582	199.8980337	220	199	200	308.1617268
332	labels.v005allvideos815frames-7.28.23more.vids.144_CRPMXPF2-CC01-2-EDGE.analysis	197.7978048	271.8729842	306.5572007	210.6333733	200	183	206	234.6138212
333	NA	NA	NA	NA	NA	NA	NA	NA	NA
334	labels.v005allvideos815frames-7.28.23more.vids.146_CRPMXPF2-CC01-4-FLATSCRAPE.analysis	26.71731495	#NAME?	821.2284508	#NAME?	1	NA	NA	NA
335	NA	NA	NA	NA	NA	NA	NA	NA	NA
336	labels.v005allvideos815frames-7.28.23more.vids.150_CRPMXPF2-CC01-8-FLAT.analysis	170.6934433	255.485867	213.7609448	185.4624706	52	16	51	116.2507933
337	labels.v005allvideos815frames-7.28.23more.vids.151_CRPMXPF2-CC01-9-FLAT.analysis	193.0169456	245.0443841	0	197.9060584	61	104	17	NA
338	labels.v005allvideos815frames-7.28.23more.vids.152_CRPMXPF2-CC01-10-EDGE.analysis	153.1664615	#NAME?	6.534581671	177.9559117	156	NA	NA	NA
339	labels.v005allvideos815frames-7.28.23more.vids.153_CRP-P-F3-DC01-strike1 edge.analysis	111.7776697	92.67800708	299.0929934	204.2698709	1	274	274	NA
340	labels.v005allvideos815frames-7.28.23more.vids.154_CRP-P-F3-DC01-strike2 flat.analysis	80.64385511	112.3886198	185.9732475	237.9010095	80	70	-25	240.4322061
341	labels.v005allvideos815frames-7.28.23more.vids.155_CRP-P-F3-DC01-strike3_4 flat_edge.analysis	43.96341904	108.3614948	199.2158225	220.2397873	15	-33	-37	NA
342	labels.v005allvideos815frames-7.28.23more.vids.156_CRP-P-F3-DC01-strike5 edge.analysis	100.7479411	125.756738	187.0890888	228.918137	44	-50	-204	NA
343	labels.v005allvideos815frames-7.28.23more.vids.157_CRP-P-F3-DC01-STRIKE-6-EDGE.analysis	109.4812101	173.8310285	86.68999353	208.1337599	49	94	46	315
344	labels.v005allvideos815frames-7.28.23more.vids.158_CRP-P-F3-DC01-STRIKE-7-FLATSCRAPE.analysis	113.7181373	142.3852066	156.5124753	203.4512944	84	63	88	99.60735854
345	labels.v005allvideos815frames-7.28.23more.vids.159_CRP-P-F3-DC01-STRIKE-8-EDGE.analysis	112.5808134	138.2403784	144.7984943	202.7525651	77	75	80	132.2056142
346	labels.v005allvideos815frames-7.28.23more.vids.160_CRP-P-F3-DC01-STRIKE-9-FLATSCRAPE.analysis	129.6343626	145.4849662	215.0438633	202.4886663	88	55	87	440.0968798
347	labels.v005allvideos815frames-7.28.23more.vids.161_CRP-P-F3-DC01-STRIKE-10-EDGESCRAPE.analysis	97.46732194	159.1095724	181.7951274	205.4694408	189	159	177	263.2785287
348	labels.v005allvideos815frames-7.28.23more.vids.162_CRP-P-F3-DC01-STRIKE-11-EDGESCRAPE.analysis	101.028	164.9388881	150.004242	206.3856806	100	90	101	216.7788951
349	labels.v005allvideos815frames-7.28.23more.vids.163_CRP-P-F3-DC02-STRIKE-1-FLATSCRAPE.analysis	130.397558	96.01611634	383.9813268	151.4204009	63	-175	-143	NA
350	labels.v005allvideos815frames-7.28.23more.vids.164_CRP-P-F3-DC02-STRIKE-2-EDGESCRAPE.analysis	162.8062194	219.3602584	257.2515252	217.4480646	59	34	-79	101.6267015
351	labels.v005allvideos815frames-7.28.23more.vids.165_CRP-P-F3-DC02-STRIKE-3-EDGE.analysis	137.0289671	206.8689054	646.5253772	201.7952137	113	73	115	-12.16864474
352	labels.v005allvideos815frames-7.28.23more.vids.166_CRP-P-F3-DC02-STRIKE-4-EDGESCRAPE.analysis	161.5551479	168.3431316	193.5256062	204.7642701	101	112	110	206.9034004
353	labels.v005allvideos815frames-7.28.23more.vids.167_CRP-P-F3-DC02-STRIKE-5-EDGESCRAPE.analysis	151.874757	191.561261	186.9114046	203.222978	68	104	104	NA
354	labels.v005allvideos815frames-7.28.23more.vids.168_CRP-P-F3-DC02-STRIKE-6-EDGE.analysis	151.0288917	201.603586	245.2872964	194.3102501	184	144	169	278.4021113
355	labels.v005allvideos815frames-7.28.23more.vids.169_CRP-P-F3-DC02-STRIKE-7-EDGE.analysis	156.2879126	222.0745724	249.1494278	191.1590798	64	35	42	NA
356	labels.v005allvideos815frames-7.28.23more.vids.171_CRP-P-F3-DC02-STRIKE-9-EDGE.analysis	132.3610859	239.3009509	242.0232228	194.5432738	422	131	116	471.8600836
357	labels.v005allvideos815frames-7.28.23more.vids.172_CRP-P-F3-DC03-STRIKE-1-FLATSCRAPE.analysis	139.1042752	165.5240055	762.6738891	198.9368563	114	125	126	-121.8234254
358	labels.v005allvideos815frames-7.28.23more.vids.173_CRP-P-F3-DC03-STRIKE-2-EDGESCRAPE.analysis	127.7192365	159.2106	405.4312875	192.8026001	139	113	137	92.09473492
359	labels.v005allvideos815frames-7.28.23more.vids.174_CRP-P-F3-DC03-STRIKE-3-EDGE.analysis	143.5331251	158.0454451	843.218192	196.0511633	61	27	66	-162.4447557
360	labels.v005allvideos815frames-7.28.23more.vids.175_CRP-P-F3-DC03-STRIKE-4-EDGE.analysis	129.8476277	153.8443973	928.4913373	201.8522261	85	30	94	-229.6194899
361	labels.v005allvideos815frames-7.28.23more.vids.176_CRP-P-F3-DC03-STRIKE-5-EDGESCRAPE.analysis	136.2877402	154.8118473	385.1963173	198.4650976	141	146	129	189.8570549
362	labels.v005allvideos815frames-7.28.23more.vids.177_CRP-P-F3-DC03-STRIKE-6-EDGE.analysis	136.349596	175.214888	586.1394416	199.6839315	103	130	95	100.3864636
363	labels.v005allvideos815frames-7.28.23more.vids.178_CRP-P-F3-DC03-STRIKE-7-EDGE.analysis	112.2915757	163.105135	710.0293178	193.4430485	85	61	84	-30.87544974
364	labels.v005allvideos815frames-7.28.23more.vids.179_CRP-P-F3-DC04-STRIKE-1-EDGE.analysis	132.3737224	186.866716	145.5828614	203.27931	127	130	127	296.5765557
365	labels.v005allvideos815frames-7.28.23more.vids.180_CRP-P-F3-DC04-STRIKE-2-EDGESCRAPE.analysis	131.1806973	174.1977819	339.7970618	204.872523	112	234	213	201.995037
366	labels.v005allvideos815frames-7.28.23more.vids.181_CRP-P-F3-DC04-STRIKE-3-CORNER.analysis	134.3859639	148.175635	300.9636058	194.842192	110	106	107	171.8368412
367	labels.v005allvideos815frames-7.28.23more.vids.182_CRP-P-F3-DC04-STRIKE-4-EDGE.analysis	124.1190885	197.0063886	256.7084474	208.3067691	116	119	118	242.8931908
368	labels.v005allvideos815frames-7.28.23more.vids.183_CRP-P-F3-DC04-STRIKE-5-EDGE.analysis	131.7058494	171.0126623	380.7254244	204.6525898	89	93	94	104.6259816
369	labels.v005allvideos815frames-7.28.23more.vids.184_CRP-P-F3-DC04-STRIKE-6-EDGE.analysis	137.6786155	165.5437402	181.6678806	202.3078729	64	81	80	190.8022065
370	labels.v005allvideos815frames-7.28.23more.vids.185_CRP-P-F3-DC04-STRIKE-7-EDGESCRAPE.analysis	126.9825915	171.6684341	351.9980217	198.7170069	61	36	59	92.81888341
371	labels.v005allvideos815frames-7.28.23more.vids.186_CRP-P-F3-DC04-STRIKE-8-EDGE.analysis	107.9331456	181.2750573	702.739547	202.6919451	230	199	229	187.7314915
372	labels.v005allvideos815frames-7.28.23more.vids.187_CRP-P-F3-DC05-STRIKE-1-EDGESCRAPE.analysis	103.0059761	173.13598	337.0481737	190.681767	164	176	170	221.5070719
373	labels.v005allvideos815frames-7.28.23more.vids.188_CRP-P-F3-DC05-STRIKE-2-EDGE.analysis	108.2597919	138.6893278	404.8469829	192.7449776	101	104	101	80.35148493
374	labels.v005allvideos815frames-7.28.23more.vids.189_CRP-P-F3-DC05-STRIKE-3-EDGE.analysis	111.0505191	155.1787062	243.1628325	197.0091144	93	59	98	164.9769552
375	labels.v005allvideos815frames-7.28.23more.vids.190_CRP-P-F3-DC05-STRIKE-4-EDGE.analysis	119.1429445	160.9321232	338.7169421	193.7557376	46	27	45	238.0531522
376	labels.v005allvideos815frames-7.28.23more.vids.191_CRP-P-F3-DC05-STRIKE-5-EDGE.analysis	127.9333018	166.2283511	250.6028691	202.342622	59	67	60	126.4002376
377	labels.v005allvideos815frames-7.28.23more.vids.192_CRP-P-F3-DC05-STRIKE-6-EDGE.analysis	126.1787289	148.122514	383.982259	198.9220944	74	79	72	73.03531091
378	labels.v005allvideos815frames-7.28.23more.vids.193_CRP-P-F3-DC05-STRIKE-7-EDGE.analysis	115.3590632	143.8389071	427.8396025	197.707474	51	11	42	83.28141363
379	labels.v005allvideos815frames-7.28.23more.vids.195_CRP-PXM-F1-DC06-STRIKE-1-FLAT-ROMAQTL.analysis	141.3714368	196.3661052	410.4331949	193.9986499	216	177	219	206.4435355
380	labels.v005allvideos815frames-7.28.23more.vids.196_CRP-PXM-F1-DC06-STRIKE-2-EDGE-ROMAQTL.analysis	109.9359546	243.1239757	779.2328046	197.1489298	404	401	403	352.2511627
381	labels.v005allvideos815frames-7.28.23more.vids.197_CRP-PXM-F1-DC06-STRIKE-3-EDGE-ROMAQTL.analysis	142.2234264	207.9272499	300.6136409	203.1443622	94	61	91	136.4617435
382	labels.v005allvideos815frames-7.28.23more.vids.198_CRP-PXM-F1-DC06-STRIKE-4-CORNER-ROMAQTL.analysis	144.1635425	245.0969139	242.0436879	207.1220091	79	83	83	119.0519454
383	labels.v005allvideos815frames-7.28.23more.vids.199_CRP-PXM-F1-DC06-STRIKE-5-ROMAQTL.analysis	128.6791256	224.3178047	177.4057411	199.9202964	80	141	84	183.9773767
384	labels.v005allvideos815frames-7.28.23more.vids.200_CRP-PXM-F1-DC06-STRIKE-6-EDGE-ROMAQTL.analysis	138.7598879	234.2904437	212.3986123	206.8530676	112	66	115	196.1442605
385	labels.v005allvideos815frames-7.28.23more.vids.201_CRP-PXM-F1-DC06-STRIKE-7-EDGE-ROMAQTL.analysis	124.3556743	245.2384146	223.6326028	199.0414834	118	163	155	219.2337253
386	NA	NA	NA	NA	NA	NA	NA	NA	NA
387	labels.v005allvideos815frames-7.28.23more.vids.203_CUN-A-F3_CC02_STRIKE2_EDGE.analysis	16.06195875	121.1723102	6.426504009	195.2120506	2	-1	-1	NA
388	labels.v005allvideos815frames-7.28.23more.vids.204_CUN-A-F3_CC03_STRIKE1_FLATSCRAPE.analysis	69.54941996	172.166842	81.98556882	192.5776995	48	52	0	62
389	labels.v005allvideos815frames-7.28.23more.vids.205_CUN-A-F3_CC03_STRIKE2_EDGE.analysis	26.21823524	203.0272007	182.125049	216.6461928	46	45	-6	44.65429528
390	NA	NA	NA	NA	NA	NA	NA	NA	NA
391	NA	NA	NA	NA	NA	NA	NA	NA	NA
392	NA	NA	NA	NA	NA	NA	NA	NA	NA
393	NA	NA	NA	NA	NA	NA	NA	NA	NA
394	NA	NA	NA	NA	NA	NA	NA	NA	NA
395	NA	NA	NA	NA	NA	NA	NA	NA	NA
396	NA	NA	NA	NA	NA	NA	NA	NA	NA
397	NA	NA	NA	NA	NA	NA	NA	NA	NA
398	NA	NA	NA	NA	NA	NA	NA	NA	NA
399	NA	NA	NA	NA	NA	NA	NA	NA	NA
400	labels.v005allvideos815frames-7.28.23more.vids.217_LIL-P-F4-CM32-strike1 miss angled.analysis	167.768452	234.1727751	259.756658	175.3430964	33	24	52	NA
401	labels.v005allvideos815frames-7.28.23more.vids.218_LIL-P-F4-DC09-STRIKE-1-EDGE-SIB.analysis	129.6014937	204.1953354	517.4953303	205.7133026	223	-43	230	123.5573855
402	labels.v005allvideos815frames-7.28.23more.vids.219_LIL-P-F4-DC09-STRIKE-2-EDGESCRAPE-SIB.analysis	142.2389309	204.6386715	154.0325418	200.4894509	52	91	51	418.0403837
403	labels.v005allvideos815frames-7.28.23more.vids.222_LIL-P-F4-DC09-STRIKE-5-CORNER-SIB.analysis	125.718085	192.9719903	572.8185619	208.254733	390	337	390	411.512907
404	labels.v005allvideos815frames-7.28.23more.vids.223_LIL-P-F4-DC09-STRIKE-6-EDGE-SIB.analysis	138.3381807	202.0168907	402.0768088	200.0210507	44	8	46	2.20134
405	labels.v005allvideos815frames-7.28.23more.vids.225_LIL-P-F4-DC09-STRIKE-8-CORNER-SIB.analysis	86.34351038	218.3161293	531.059756	187.8993681	286	288	288	242.6213625
406	labels.v005allvideos815frames-7.28.23more.vids.226_LIL-P-F4-DC10-STRIKE-1-CORNER-SIB.analysis	157.1408341	203.1604935	708.7208685	189.263976	70	16	41	-54.17203036
407	labels.v005allvideos815frames-7.28.23more.vids.228_LL-AXP-F2-DC07-STRIKE-2-EDGESCRAPE.analysis	138.9559946	194.3798895	399.8244838	209.2493472	105	118	102	NA
408	labels.v005allvideos815frames-7.28.23more.vids.229_LL-AXP-F2-DC07-STRIKE-3-EDGESCRAPE.analysis	121.775805	180.3170752	789.3636653	204.1552238	295	253	295	348.309949
409	labels.v005allvideos815frames-7.28.23more.vids.233_LL-AXP-F2-DC08-STRIKE-7-EDGE.analysis	117.687092	204.8399549	154.6162414	196.6328776	116	138	88	NA
410	labels.v005allvideos815frames-7.28.23more.vids.234_LL-AXP-F2-DC08-STRIKE-8-FLATSCRAPE.analysis	93.0693957	192.2331286	183.4994997	211.9619894	129	154	4	165.3355817
411	labels.v005allvideos815frames-7.28.23more.vids.235_LL-AXP-F2-DC08-STRIKE-9-EDGE.analysis	145.4675192	202.4192638	196.902925	205.8460301	137	94	138	NA
