# Supplementary material for: A multi-peak performance landscape for scale biting in an adaptive radiation of pupfishes
Source: J Exp Biol. 2024 Aug 23;227(16):jeb247615. doi: 10.1242/jeb.247615 (PMC11418179; doi:10.1242/jeb.247615)
Supplement: Dataset 4. SLEAP-kinematics-data.extraction.R script — R script for extracting coordinates from .hd5 files output by SLEAP inference pipeline and then calculating kinematic variables for each strike sequence. [file jexbio-227-247615-JEB247615-Dataset4.zip › supp-7.R]

#install packages
install.packages("forcats","ggplot2","fields")

# Load required packages
library(ggplot2)
library(fields)
library(forcats)

data<-read.csv("data.csv")
names(data)


###correct pixels to mm using standard calibration distances (3 cm calibration)
gape.corrected<-(data$peak.gape/data$X3.cm.calibration.in.pixels)*30
protrusion.corrected<-(as.numeric(data$peak.protrusion)/data$X3.cm.calibration.in.pixels)*30
dist.corrected<-(as.numeric(data$peak.dist)/data$X3.cm.calibration.in.pixels)*30

data$peak.gape<-gape.corrected
data$peak.protrusion<-protrusion.corrected
data$peak.dist<-dist.corrected

#calculate ram speed from distance moved / TTPG
ram.corrected<-(data$peak.dist/data$TTPG)
data$ram.speed<-ram.corrected

###########################
#species bite dimensions comparisons - Fig. 2
###########################

subset<-which(data$strike.type %in% c("edge","corner","scrape","miss") & data$species %in% c("scale-eater","molluscivore","generalist","hybrid"))

ggplot(data[subset,], aes(x = fct_relevel(as.factor(species), "generalist", "molluscivore", "scale-eater","hybrid"), y = width)) +
  geom_boxplot(outlier.shape = NA) +  # Prevent drawing of outliers twice
  geom_jitter(aes(color=species, shape=strike.type), width = 0.2, size=3) +
  scale_color_manual(values = c("generalist" = "skyblue", "hybrid" = "orange","molluscivore"="#CC79A7", "scale-eater"="red"))+  # Specify your own colors
  scale_shape_manual(values = c("scrape" = 22, "miss" = 4,"corner"=17,"edge"=16))+
  labs(x = "species", y = "bite width (mm)")+
  theme_classic()+
  theme(axis.text.x = element_text(angle = 30, hjust = 1))  # Tilt x-axis labels


ggplot(data[subset,], aes(x = fct_relevel(as.factor(species), "generalist", "molluscivore", "scale-eater","hybrid"), y = depth)) +
  geom_boxplot(outlier.shape = NA) +  # Prevent drawing of outliers twice
  geom_jitter(aes(color=species, shape=strike.type), width = 0.2, size=3) +
  scale_color_manual(values = c("generalist" = "skyblue", "hybrid" = "orange","molluscivore"="#CC79A7", "scale-eater"="red"))+  # Specify your own colors
  scale_shape_manual(values = c("scrape" = 22, "miss" = 4,"corner"=17,"edge"=16))+
  labs(x = "species", y = "bite depth (mm)")+
  theme_classic()+
  theme(axis.text.x = element_text(angle = 30, hjust = 1))  # Tilt x-axis labels


ggplot(data[subset,], aes(x = fct_relevel(as.factor(species), "generalist", "molluscivore", "scale-eater","hybrid"), y = length)) +
  geom_boxplot(outlier.shape = NA) +  # Prevent drawing of outliers twice
  geom_jitter(aes(color=species, shape=strike.type), width = 0.2, size=3) +
  scale_color_manual(values = c("generalist" = "skyblue", "hybrid" = "orange","molluscivore"="#CC79A7", "scale-eater"="red"))+  # Specify your own colors
  scale_shape_manual(values = c("scrape" = 22, "miss" = 4,"corner"=17,"edge"=16))+
  labs(x = "species", y = "bite length (mm)")+
  theme_classic()+
  theme(axis.text.x = element_text(angle = 30, hjust = 1))  # Tilt x-axis labels


#plot bite dimensions
ggplot(data[subset,], aes(x = length, y = depth, color=species, shape=strike.type)) + 
  geom_point(size=(data[subset,]$depth+.9)*1.5)+
  scale_color_manual(values = c("generalist" = "skyblue", "hybrid" = "orange","molluscivore"="#CC79A7", "scale-eater"="red"))+  # Specify your own colors
  scale_shape_manual(values = c("scrape" = 22, "miss" = 4,"corner"=17,"edge"=16))+
  labs(x = "bite length (mm)", y = "bite width (mm)")+
  ylim(0,3)+
  theme_classic()

###########################
#species kinematics comparisons
###########################

subset<-which(data$strike.type %in% c("edge","corner","scrape","miss") & data$species %in% c("scale-eater","molluscivore","generalist","hybrid"))

#peak gape
ggplot(data[subset,], aes(x = fct_relevel(as.factor(species), "generalist", "molluscivore", "scale-eater","hybrid"), y = peak.gape)) +
  geom_boxplot(outlier.shape = NA) +  # Prevent drawing of outliers twice
  geom_jitter(aes(color=species, shape=strike.type), width = 0.2, size=3) +
  scale_color_manual(values = c("generalist" = "skyblue", "hybrid" = "orange","molluscivore"="#CC79A7", "scale-eater"="red"))+  # Specify your own colors
  scale_shape_manual(values = c("scrape" = 22, "miss" = 4,"corner"=17,"edge"=16))+
  labs(x = "species", y = "peak gape (mm)")+
  theme_classic()+
  theme(axis.text.x = element_text(angle = 30, hjust = 1))  # Tilt x-axis labels
  
#TTPG
ggplot(data[subset,], aes(x = fct_relevel(as.factor(species), "generalist", "molluscivore", "scale-eater","hybrid"), y = TTPG*0.909)) +  ##correction for 1100 frames/s  1 frame = 0.909 ms
  geom_boxplot(outlier.shape = NA) +  # Prevent drawing of outliers twice
  geom_jitter(aes(color=species, shape=strike.type), width = 0.2, size=3) +
  scale_color_manual(values = c("generalist" = "skyblue", "hybrid" = "orange","molluscivore"="#CC79A7", "scale-eater"="red"))+  # Specify your own colors
  scale_shape_manual(values = c("scrape" = 22, "miss" = 4,"corner"=17,"edge"=16))+
  labs(x = "species", y = "TTPG (ms)")+
  theme_classic()+
  theme(axis.text.x = element_text(angle = 30, hjust = 1))  # Tilt x-axis labels


#peak protrusion
ggplot(data[subset,], aes(x = fct_relevel(as.factor(species), "generalist", "molluscivore", "scale-eater","hybrid"), y = peak.protrusion)) +
  geom_boxplot(outlier.shape = NA) +  # Prevent drawing of outliers twice
  geom_jitter(aes(color=species, shape=strike.type), width = 0.2, size=3) +
  scale_color_manual(values = c("generalist" = "skyblue", "hybrid" = "orange","molluscivore"="#CC79A7", "scale-eater"="red"))+  # Specify your own colors
  scale_shape_manual(values = c("scrape" = 22, "miss" = 4,"corner"=17,"edge"=16))+
  labs(x = "species", y = "peak protrusion (mm)")+
  theme_classic()+
  theme(axis.text.x = element_text(angle = 30, hjust = 1))  # Tilt x-axis labels

#lower jaw.angle
ggplot(data[subset,], aes(x = fct_relevel(as.factor(species), "generalist", "molluscivore", "scale-eater","hybrid"), y = as.numeric(peak.jaw.angle))) +
  geom_boxplot(outlier.shape = NA) +  # Prevent drawing of outliers twice
  geom_jitter(aes(color=species, shape=strike.type), width = 0.2, size=3) +
  scale_color_manual(values = c("generalist" = "skyblue", "hybrid" = "orange","molluscivore"="#CC79A7", "scale-eater"="red"))+  # Specify your own colors
  scale_shape_manual(values = c("scrape" = 22, "miss" = 4,"corner"=17,"edge"=16))+
  labs(x = "species", y = "lower jaw angle (degrees)")+
  theme_classic()+
  theme(axis.text.x = element_text(angle = 30, hjust = 1))  # Tilt x-axis labels

#ram speed
ggplot(data[subset,], aes(x = fct_relevel(as.factor(species), "generalist", "molluscivore", "scale-eater","hybrid"), y = ram.speed)) +
  geom_boxplot(outlier.shape = NA) +  # Prevent drawing of outliers twice
  geom_jitter(aes(color=species, shape=strike.type), width = 0.2, size=3) +
  scale_color_manual(values = c("generalist" = "skyblue", "hybrid" = "orange","molluscivore"="#CC79A7", "scale-eater"="red"))+  # Specify your own colors
  scale_shape_manual(values = c("scrape" = 22, "miss" = 4,"corner"=17,"edge"=16))+
  labs(x = "species", y = "ram speed (m/s)")+
  theme_classic()+
  theme(axis.text.x = element_text(angle = 30, hjust = 1))  # Tilt x-axis labels


names(data)

###TTPJP
ggplot(data[subset,], aes(x = fct_relevel(as.factor(species), "generalist", "molluscivore", "scale-eater","hybrid"), y = TTPJP*0.909)) +  ##correction for 1100 frames/s  1 frame = 0.909 ms
  geom_boxplot(outlier.shape = NA) +  # Prevent drawing of outliers twice
  geom_jitter(aes(color=species, shape=strike.type), width = 0.2, size=3) +
  scale_color_manual(values = c("generalist" = "skyblue", "hybrid" = "orange","molluscivore"="#CC79A7", "scale-eater"="red"))+  # Specify your own colors
  scale_shape_manual(values = c("scrape" = 22, "miss" = 4,"corner"=17,"edge"=16))+
  labs(x = "species", y = "TTPJP (ms)")+
  theme_classic()+
  theme(axis.text.x = element_text(angle = 30, hjust = 1))  # Tilt x-axis labels


#TTPJA
ggplot(data[subset,], aes(x = fct_relevel(as.factor(species), "generalist", "molluscivore", "scale-eater","hybrid"), y = TTPJP*0.909)) +  ##correction for 1100 frames/s  1 frame = 0.909 ms
  geom_boxplot(outlier.shape = NA) +  # Prevent drawing of outliers twice
  geom_jitter(aes(color=species, shape=strike.type), width = 0.2, size=3) +
  scale_color_manual(values = c("generalist" = "skyblue", "hybrid" = "orange","molluscivore"="#CC79A7", "scale-eater"="red"))+  # Specify your own colors
  scale_shape_manual(values = c("scrape" = 22, "miss" = 4,"corner"=17,"edge"=16))+
  labs(x = "species", y = "TTPJA (ms)")+
  theme_classic()+
  theme(axis.text.x = element_text(angle = 30, hjust = 1))  # Tilt x-axis labels


####PCA plot#############

names(data)
subset<-which(data$strike.type %in% c("edge","corner","scrape","miss") & data$species %in% c("scale-eater","molluscivore","generalist","hybrid"))

pca<-princomp(na.omit(data[subset,c(15:16,18:19,23)]), cor=T)
names(pca)
pca$loadings

data1<-na.omit(data[subset,c(4,8,15:16,18:19,23)])

pca.df<-data.frame(PC1=pca$scores[,1],PC2=pca$scores[,2],PC3=pca$scores[,3],species=data1$species,strike.type=data1$strike.type)

ggplot(pca.df, aes(x = PC1, y = PC2, color=species, shape=strike.type)) + 
  geom_point(size=3)+
  scale_color_manual(values = c("generalist" = "skyblue", "hybrid" = "orange","molluscivore"="#CC79A7", "scale-eater"="red"))+  # Specify your own colors
  scale_shape_manual(values = c("scrape" = 22, "miss" = 4,"corner"=17,"edge"=16))+
  labs(x = "PC1 (37.7%)", y = "PC2 (28.0%)")+
  theme_classic()

ggplot(pca.df, aes(x = PC2, y = PC3, color=species, shape=strike.type)) + 
  geom_point(size=3)+
  scale_color_manual(values = c("generalist" = "skyblue", "hybrid" = "orange","molluscivore"="#CC79A7", "scale-eater"="red"))+  # Specify your own colors
  scale_shape_manual(values = c("scrape" = 22, "miss" = 4,"corner"=17,"edge"=16))+
  labs(x = "PC2 (28.0%)", y = "PC3 (18.1%)")+
  theme_classic()

summary(pca)

#########################################
#LDA plot
#########################################

###lda
install.packages("ggord")
install.packages("factoextra")

library(MASS)
library(factoextra)

subset<-which(data$strike.type %in% c("edge","corner","scrape","miss") & data$species %in% c("scale-eater","molluscivore","generalist","hybrid"))

data1<-na.omit(data[subset,c(4,8,15:21,23)])

lda_model <- lda(strike.type ~ scale(peak.gape)+scale(peak.protrusion)+scale(peak.jaw.angle)+scale(TTPG)+scale(ram.speed), data = data1)
#either or for panels
lda_model <- lda(species ~ scale(peak.gape)+scale(peak.protrusion)+scale(peak.jaw.angle)+scale(TTPG)+scale(ram.speed), data = data1)

preds <- predict(lda_model, data1, CV=T)


# Print the LDA model
print(lda_model)
plot(lda_model)

#classification accuracy
lda_model <- lda(strike.type ~ peak.gape+peak.protrusion+peak.jaw.angle+TTPG+ram.speed, data = data1, CV=T)
lda_model <- lda(species ~ peak.gape+peak.protrusion+peak.jaw.angle+TTPG+ram.speed, data = data1, CV=T)
accJack <- table(data1$strike.type, lda_model$class)
accJack
sum(accJack[row(accJack) == col(accJack)]) / sum(accJack)  #strike.type = 50.769% accuracy / species: 32.3%

#print LDA1-2 plot
ggplot(data1, aes(x = preds$x[,1], y = preds$x[,2], shape=strike.type, color=species)) +
  geom_point(size = 3, alpha = 0.7)+
  scale_color_manual(values = c("generalist" = "skyblue", "hybrid" = "orange","molluscivore"="#CC79A7", "scale-eater"="red"))+  # Specify your own colors
  scale_shape_manual(values = c("scrape" = 22, "miss" = 4,"corner"=17,"edge"=16))+
  labs(x = "LD1", y = "LD2")+
  theme_classic()

lda_model$scaling #peak gape/peak protrusion best for scale-eaters, ttpg worst

ggplot(data1, aes(x = preds$x[,3], y = preds$x[,2], shape=species, color=strike.type)) +
  geom_point(size = 3, alpha = 0.7)

hist(preds$x[,1])
names(lda_model)
summary(lda_model)

ggplot(pca.df, aes(x = PC2, y = PC3, color=species, shape=strike.type)) + 
  geom_point(size=3)+
  scale_color_manual(values = c("generalist" = "skyblue", "hybrid" = "orange","molluscivore"="#CC79A7", "scale-eater"="red"))+  # Specify your own colors
  scale_shape_manual(values = c("scrape" = 22, "miss" = 4,"corner"=17,"edge"=16))+
  labs(x = "PC2 (25.1%)", y = "PC3 (14.4%)")+
  theme_classic()


ggplot(data1, aes(x = preds$x[,1], fill = strike.type)) +
  geom_histogram(position = "identity", alpha = 0.5, bins = 10) +
  geom_density(alpha = 0.7, size = 1) +
  theme_minimal() +
  labs(x = "LD1", y = "Frequency", fill = "Group") +
  theme(legend.position = "bottom")


##############mixed modeling###################
install.packages("lme4")
install.packages("lmerTest")
install.packages("emmeans")
install.packages("car")

library(lme4)
library(lmerTest)
library(emmeans)
library(car)

subset<-which(data$strike.type %in% c("edge","corner","scrape","miss") & data$species %in% c("scale-eater","molluscivore","generalist","hybrid"))

###bite dimensions
model1 <- lmer(depth ~ strike.type + species + (1 | ID), data[subset,])
summary(model1)
#emm <- emmeans(model1, specs="species")
#emm <- emmeans(model1, specs="strike.type")
#pairs(emm)
Anova(model1, type = "II") 


model1 <- lmer(width ~ strike.type + species + (1 | ID), data[subset,])
summary(model1)
Anova(model1, type = "II")
emm <- emmeans(model1, specs="species")
pairs(emm)

model1 <- lmer(length ~ strike.type + species + (1 | ID), data[subset,])
summary(model1)
Anova(model1, type = "II")
emm <- emmeans(model1, specs="species")
pairs(emm)
residual(model1)
qqnorm(model1)


###kinematic variables
model1 <- lmer(peak.protrusion ~ strike.type + species + (1 | ID), data[subset,])
summary(model1)
Anova(model1, type = "II")
emm <- emmeans(model1, specs="species")
pairs(emm)
qqnorm(resid(model1))

model1 <- lmer(peak.gape ~ strike.type+species + (1 | ID), data[subset,])
summary(model1) # *
Anova(model1, type = "II")
emm <- emmeans(model1, specs="species")
emm <- emmeans(model1, specs="strike.type")
pairs(emm)
qqnorm(resid(model1))

model1 <- lmer(ram.speed ~ strike.type+species + (1 | ID), data[subset,])
summary(model1)
Anova(model1, type = "II")
emm <- emmeans(model1, specs="strike.type")
pairs(emm)
qqnorm(resid(model1))

model1 <- lmer(TTPG ~ strike.type+species + (1 | ID), data[subset,])
summary(model1)
Anova(model1, type = "II")
qqnorm(resid(model1))

model1 <- lmer(peak.jaw.angle ~ strike.type+species + (1 | ID), data[subset,])
summary(model1)
Anova(model1, type = "II")
qqnorm(resid(model1))

model1 <- glm(strike.type ~ species, data[subset,], family=gaussian)
summary(model1)
Anova(model1, type = "II")
qqnorm(resid(model1))


#ram.speed vs. length
ggplot(data[which(data$strike.type %in% c("edge","corner")),], aes(x = ram.speed, y = length, color = species)) +
  geom_point()

data$volume<-c(data$width*data$length*data$depth)
ggplot(data[which(data$strike.type %in% c("edge","corner","scrape","miss") & data$species %in% c("A","M","P","hybrid")),], aes(x = ram.speed, y = volume, shape=species,color = strike.type)) +
  geom_point()

ggplot(data[which(data$strike.type %in% c("edge","corner","scrape","miss") & data$species %in% c("A","M","P","hybrid")),], aes(x = ram.speed, y = volume, color=species,shape = strike.type)) +
  geom_point()

ggplot(data[which(data$strike.type %in% c("edge","corner","scrape","miss") & data$species %in% c("A","M","P","hybrid")),], aes(x = peak.dist, y = volume, color=species,shape = strike.type)) +
  geom_point()

ggplot(data[which(data$strike.type %in% c("edge","corner","scrape","miss") & data$species %in% c("A","M","P","S", "hybrid")),], aes(x = ram.speed, y = depth, color=species,shape = strike.type)) +
  geom_point()


#######################################################
####GAM modeling and surface visualization
#####################################################

install.packages("rgl")
library(mgcv)
library(plotly)
library(fields)
library(mgcViz)
library(rgl)

#for different panels in Fig. 4 - different subsets of strike.type data
subset<-which(data$strike.type %in% c("edge","corner","scrape") & data$species %in% c("scale-eater","molluscivore","generalist","hybrid"))
subset<-which(data$strike.type %in% c("edge","corner","scrape","miss") & data$species %in% c("scale-eater","molluscivore","generalist","hybrid"))


fit3 <- gam(length ~ s(peak.protrusion,peak.jaw.angle),family=nb(),method="REML",data=data[subset,])
summary(fit3)
plot(fit3)

fit4 <- gam(length ~ s(peak.protrusion,bs="ts")+s(peak.jaw.angle,bs="ts"),family=nb(),method="REML",data=data[subset,])
summary(fit4)
plot(fit4)   

AIC(fit3,fit4)  #no interaction, just peak protrusion


fit3 <- gam(length ~ s(TTPG,peak.gape),family=nb(),method="REML",data=data[subset,])
summary(fit3)
plot(fit3)

fit4 <- gam(length ~ s(TTPG,bs="ts")+s(peak.gape,bs="ts"),family=nb(),method="REML",data=data[subset,])
summary(fit4)
plot(fit4)   

AIC(fit3,fit4)  #interaction equal to no interaction


fit3 <- gam(length ~ s(TTPG,TTPJP),family=nb(),method="REML",data=data[subset,])
summary(fit3) 
plot(fit3)

fit3 <- gam(length ~ s(TTPG,TTPJA),family=nb(),method="REML",data=data[subset,])
summary(fit3)
plot(fit3)

fit4 <- gam(length ~ s(TTPG,bs="ts")+s(TTPJA,bs="ts"),family=nb(),method="REML",data=data[subset,])
summary(fit4)
plot(fit4)   

AIC(fit3,fit4)


fit9 <- gam(length ~ strike.type+species+peak.gape+peak.jaw.angle+ram.speed+TTPG+peak.protrusion,family=gaussian,method="REML", data=data[subset,])
summary(fit9) 


fit10 <- gam(length ~ species+s(peak.gape,bs="ts")+s(peak.protrusion,bs="ts")+s(ram.speed,bs="ts"),family=gaussian,method="REML", data=data[subset,])
summary(fit10)  #

fit10 <- gam(length ~ strike.type+s(peak.gape,peak.protrusion,bs="ts")+peak.jaw.angle+ram.speed+TTPG,family=gaussian,method="REML", data=data[subset,])
summary(fit10)

fit11 <- gam(length ~ species+s(peak.gape,peak.protrusion,bs="ts")+peak.jaw.angle+ram.speed+TTPG,family=gaussian,method="REML", data=data[subset,])
summary(fit11)


fit12 <- gam(length ~ strike.type+species+s(peak.gape,bs="ts")+s(peak.jaw.angle,bs="ts")+s(ram.speed,bs="ts")+s(TTPG,bs="ts")+s(peak.protrusion,bs="ts"),family=gaussian,method="REML", data=data[subset,])
summary(fit12) #keep strike.type, keep TTPG,peak.jaw.angle,  / drop TTPJP, no gapexram, gapexTTPG interaction
gam.check(fit12)
plot(fit12)

fit13 <- gam(length ~ strike.type+species+s(peak.gape,bs="ts")+peak.jaw.angle+ram.speed+TTPG+s(peak.protrusion,bs="ts"),family=gaussian,method="REML", data=data[subset,])
summary(fit13) #keep strike.type, keep TTPG,peak.jaw.angle,  / drop TTPJP, no gapexram, gapexTTPG interaction
plot(fit13)


subset<-which(data$strike.type %in% c("edge","corner","scrape","miss") & data$species %in% c("scale-eater","molluscivore","generalist","hybrid"))
subset<-which(data$strike.type %in% c("edge","corner") & data$species %in% c("scale-eater","molluscivore","generalist","hybrid"))
subset<-which(data$strike.type %in% c("scrape") & data$species %in% c("scale-eater","molluscivore","generalist","hybrid"))
subset<-which(data$strike.type %in% c("edge","corner","scrape","miss") & data$species %in% c("hybrid"))


#best model!
fit14 <- gam(length ~ strike.type+species+s(peak.gape,peak.protrusion,bs="ts")+peak.jaw.angle+ram.speed+TTPG,family=gaussian,method="REML", data=data[subset,])
summary(fit14) #keep strike.type, keep TTPG,peak.jaw.angle,  / drop TTPJP, no gapexram, gapexTTPG interaction
plot(fit14) #interaction term is preferred!
gam.check(fit14)

AIC(fit9,fit10,fit11,fit12, fit13,fit14,fit15) #with shrinkage, including terms as linear or spline doesn't matter


fit14 <- gam(length ~ strike.type+species+s(peak.gape,peak.protrusion,bs="ts")+peak.jaw.angle+ram.speed,family=gaussian,method="REML", data=data[subset,])
summary(fit15) #keep strike.type, keep TTPG,peak.jaw.angle,  / drop TTPJP, no gapexram, gapexTTPG interaction


#scrape only
fit14 <- gam(length ~ species+s(peak.gape,peak.protrusion,bs="ts")+peak.jaw.angle+ram.speed+TTPG,family=gaussian,method="REML", data=data[subset,])
summary(fit14) #keep strike.type, keep TTPG,peak.jaw.angle,  / drop TTPJP, no gapexram, gapexTTPG interaction
plot(fit14) ###spline not sig

#hybrids only
fit14 <- gam(length ~ strike.type+s(peak.gape,peak.protrusion,bs="ts")+peak.jaw.angle+ram.speed+TTPG,family=gaussian,method="REML", data=data[subset,])
summary(fit14) #keep strike.type, keep TTPG,peak.jaw.angle,  / drop TTPJP, no gapexram, gapexTTPG interaction
plot(fit14)  ###sig spline

#depth!
fit14 <- gam(depth ~ strike.type+species+s(peak.gape,peak.protrusion,bs="ts")+peak.jaw.angle+ram.speed+TTPG,family=gaussian,method="REML", data=data[subset,])
summary(fit14) #keep strike.type, keep TTPG,peak.jaw.angle,  / drop TTPJP, no gapexram, gapexTTPG interaction
plot(fit14) #interaction term is preferred!
gam.check(fit14)

#width!
fit14 <- gam(width ~ strike.type+species+s(peak.gape,peak.protrusion,bs="ts")+peak.jaw.angle+ram.speed+TTPG,family=gaussian,method="REML", data=data[subset,])
summary(fit14) #keep strike.type, keep TTPG,peak.jaw.angle,  / drop TTPJP, no gapexram, gapexTTPG interaction
plot(fit14) #interaction term is preferred!
gam.check(fit14)


#volume
data$volume <- NA  
data$volume <- data$depth*data$length*data$width
fit9 <- gam(volume ~ strike.type+species+peak.gape+peak.jaw.angle+ram.speed+TTPG+peak.protrusion,family=gaussian,method="REML", data=data[subset,])
summary(fit9) 


fit10 <- gam(volume ~ strike.type+s(peak.gape,peak.protrusion,bs="ts")+peak.jaw.angle+ram.speed+TTPG,family=gaussian,method="REML", data=data[subset,])
summary(fit10)

fit11 <- gam(volume ~ species+s(peak.gape,peak.protrusion,bs="ts")+peak.jaw.angle+ram.speed+TTPG,family=gaussian,method="REML", data=data[subset,])
summary(fit11)


fit12 <- gam(volume ~ strike.type+species+s(peak.gape,bs="ts")+s(peak.jaw.angle,bs="ts")+s(ram.speed,bs="ts")+s(TTPG,bs="ts")+s(peak.protrusion,bs="ts"),family=gaussian,method="REML", data=data[subset,])
summary(fit12) #keep strike.type, keep TTPG,peak.jaw.angle,  / drop TTPJP, no gapexram, gapexTTPG interaction
gam.check(fit12)
plot(fit12)

fit13 <- gam(volume ~ strike.type+species+s(peak.gape,bs="ts")+peak.jaw.angle+ram.speed+TTPG+s(peak.protrusion,bs="ts"),family=gaussian,method="REML", data=data[subset,])
summary(fit13) #keep strike.type, keep TTPG,peak.jaw.angle,  / drop TTPJP, no gapexram, gapexTTPG interaction
plot(fit13)

#best model!
fit14 <- gam(volume ~ strike.type+species+s(peak.gape,peak.protrusion,bs="ts")+peak.jaw.angle+ram.speed+TTPG,family=gaussian,method="REML", data=data[subset,])
summary(fit14) #keep strike.type, keep TTPG,peak.jaw.angle,  / drop TTPJP, no gapexram, gapexTTPG interaction
plot(fit14) #interaction term is preferred!
gam.check(fit14)

AIC(fit9,fit10,fit11,fit12, fit13,fit14,fit15) #with shrinkage, including terms as linear or spline doesn't matter

fit14 <- gam(volume ~ strike.type+species+s(peak.gape,peak.protrusion,bs="ts")+peak.jaw.angle+ram.speed+TTPG,family=gaussian,method="REML", data=data[subset,])
summary(fit14) #keep strike.type, keep TTPG,peak.jaw.angle,  / drop TTPJP, no gapexram, gapexTTPG interaction
plot(fit14) #interaction term is preferred!
gam.check(fit14)

fit15 <- gam(volume ~ strike.type+species+s(peak.gape,peak.protrusion,bs="ts")+peak.jaw.angle+ram.speed,family=gaussian,method="REML", data=data[subset,])
summary(fit15) #keep strike.type, keep TTPG,peak.jaw.angle,  / drop TTPJP, no gapexram, gapexTTPG interaction
plot(fit14) #interaction term is preferred!
gam.check(fit14)

#hybrids only
fit14 <- gam(volume ~ strike.type+s(peak.gape,peak.protrusion,bs="ts")+peak.jaw.angle+ram.speed+TTPG,family=gaussian,method="REML", data=data[subset,])
summary(fit14) #keep strike.type, keep TTPG,peak.jaw.angle,  / drop TTPJP, no gapexram, gapexTTPG interaction
plot(fit14) #interaction term is preferred!
gam.check(fit14)

#######################################
###plotting GAM models
########################################

#map fitted values back to original dataframe:
data$fitted <- NA  
data[rownames(fit14$model), "fitted"] <- fitted(fit14)
fitted.values<-which(data$fitted!="NA")

# Create a named vector of colors
color_mapping <- c("generalist" = "skyblue", "hybrid" = "orange","molluscivore"="#CC79A7", "scale-eater"="red")

# Create the new vector of colors
color_vec <- color_mapping[as.character(data[fitted.values,]$species)]

# Create a named vector of shapes
shape_mapping <- c("scrape" = 22, "miss" = 4,"corner"=17,"edge"=16)

# Create the new vector of shapes
shape_vec <- shape_mapping[as.character(data[fitted.values,]$strike.type)]

###Fig. 4 plot
b <- getViz(fit14)
plot(sm(b, 1)) + l_fitRaster() + l_fitContour(colour="gray2") + l_rug(alpha = 0.3)+
  l_points(size = 2, col=color_vec, shape=shape_vec)+
  labs(x = "peak gape (mm)", y = "peak jaw protrusion (mm)")+ theme_classic()
  
############### 
###3d plot###
###############

data_extracted <- getData(b)[[1]]$data

example(persp3d)

plotRGL(sm(b, 1), fix = c("z" = 1), residuals = F,box=F,zlab="",se=F)

rgl.snapshot("3dplot-length-all2.png")

install.packages("magick")
library(magick)
movie3d(spin3d(axis = c(0, 0, 1), rpm = 5), duration = 10, dir = tempdir())

# List the PNG files
png_files <- list.files(tempdir(), pattern = "png$", full.names = TRUE)

# Create the animated GIF
movie <- image_read(png_files)
image_write(movie, "my_animation.gif")
