# Supplementary material for: A multi-peak performance landscape for scale biting in an adaptive radiation of pupfishes
Source: J Exp Biol. 2024 Aug 23;227(16):jeb247615. doi: 10.1242/jeb.247615 (PMC11418179; doi:10.1242/jeb.247615)
Supplement: Dataset 5. analyses.R — R script for generating all figures and performing all statistical analyses in the manuscript. [file jexbio-227-247615-JEB247615-Dataset5.zip]

Archive with 1 entries (1 files):
- supp-8.R
