# Supplementary material for: A multi-peak performance landscape for scale biting in an adaptive radiation of pupfishes
Source: J Exp Biol. 2024 Aug 23;227(16):jeb247615. doi: 10.1242/jeb.247615 (PMC11418179; doi:10.1242/jeb.247615)
Supplement: Dataset 5. analyses.R — R script for generating all figures and performing all statistical analyses in the manuscript. [file jexbio-227-247615-JEB247615-Dataset5.zip › supp-8.R]

install.packages("BiocManager")
BiocManager::install("rhdf5")

#This is how you install the rhdf5 package
#install.packages("BiocManager")
#BiocManager::install("rhdf5")

library(ggplot2)
require(rhdf5)

rm(list=ls())


#choose the folder with the digitized points that you want to analyze
#path = 'V:/ZFish/2022 Data/SLEAP Analysis/Final Data/'
#setwd(path)

#code generously provided by Dave Matthews
#Data from Sleap is stored in a .h5 file, in the HDF5 format
#This is a more complex data format that allows for relatively low memory load while working with large data sets
#The coordinates are stored in a 4th dimensional matrix called "tracks", which is of dimensions [a,b,x,n]
#a is the frame number
#b is the node number (names of the nodes are stored in the "node_names" data set)
#x holds the x,y coordinates of all the points
#n is the number of unique individuals that were tracked through the video (always 1 in this data set)

#Create a list of all the ".h5" files in the folder
fileNames <- list.files(pattern="*.h5", all.files=TRUE, no..=TRUE)
fileNames2 <- gsub("*.h5$", "",fileNames) #Keep the name of the file, but remove ".h5" from the end of it


#First view the structure of the file
h5ls(file=fileNames[3])


#Crude way to find the largest dimensions in data set to pre-allocate the data array
numFrames <- 1
numLMs <- 1
numDim <- 1


for(i in 1:length(fileNames)) {
  dataNow <- h5read(file=fileNames[i], #Read in the ith data set
                    name='/tracks',
                    index= list(NULL,NULL,NULL,NULL))
  if (dim(dataNow)[1]>numFrames) {
    numFrames <- dim(dataNow)[1]
  }
  if (dim(dataNow)[2]>numLMs) {
    numLMs <- dim(dataNow)[2]
  }
  if (dim(dataNow)[3]>numDim) {
    numDim <- dim(dataNow)[3]
  }
}

#Create array to hold all XY coordinates.
xyArray <- array(numeric(),dim = c(numFrames,numLMs,numDim,length(fileNames)))

#Define names of the array elements to make it easier to keep track later
frameNumNames <- list(seq(from=1, to=numFrames))
LMNames <- list(h5read(file=fileNames[1], name='/node_names'))
dimNames <- list(c('x','y'))
videoFileNames <- list(fileNames2)


dimnames(xyArray) <-  c(frameNumNames,LMNames,dimNames,videoFileNames)

#Now open up each data set and copy data into new array
length(fileNames)
for(i in 1:length(fileNames)) {
  dataNow <- h5read(file=fileNames[i], #Read in the ith data set
                    name='/tracks')
 
  if (dim(dataNow)[4] == 0) { 
  } else {    
  dataNow1<-dataNow[,,,1] 
  dataNowShort<-drop(dataNow1)
  
  
  for (l in 1:dim(dataNowShort)[1]){
    for (m in 1:dim(dataNowShort)[2]) {
      for (n in 1:dim(dataNowShort)[3]) {
        xyArray[l,m,n,i] <- dataNowShort [l,m,n]
      }
      }
    }
  }
  
  h5closeAll()
}

#You now have a single array (xyArray) with all x and y coordinates for all landmarks in all frames across all video.
# The format of xyArray is xyArray[a,b,c,d]
# a is the frame number
# b is the landmark number. Use "dimnames(xyArray)[2]" to see all landmark names in order
# c is the dimension (1=x, 2=y)
# d is the video that you want to look at. Use "dimnames(xyArray)[[4]][n]" to find the file name of the nth video

# For example, if you want to see the x and y coordinates for all landmarks in the 11th frame of the 11th video
xyArray[11,,,11]
# Or all the x and y coordinates of the 3rd landmark in the 33rd video
#na.omit(xyArray[,3,,33]) #use na.omit to get rid of all empty frames (since the length of the array had to be the same as the longest video)
# Be careful with na.omit because it will remove all non complete cases. So if you use it across multiple landmarks then it
# will delete all frames in which any one landmark wasn't visible.
#//end code provided by Dave Matthews 

kinematics <- data.frame(NA, dim = c(500, 12))
gape <- protrusion <- jaw.angle <- ram.dist <- array(NA, dim = c(500, 1))
x=77
plot(ram.dist, type = "l", xlab = "frame", ylab ="proportion of peak gape", ylim = c(0.2,1.01), xlim = c(0, 275))

# Iterate over file names
for (x in 1:length(fileNames)) {
  
  # Reset arrays for each file
  gape <- protrusion <- jaw.angle <- ram.dist <- array(NA, dim = c(500, 1))
  
  # Iterate over gape array
  for (i in 1:length(ram.dist)) {
    # Calculate gape distance from upper to lower jaw
    gape[i] <- dist(rbind(xyArray[i, 1, , x], xyArray[i, 4, , x]), method = "euclidean")
    
    # Calculate jaw protrusion distance from eye to upper jaw
    protrusion[i] <- dist(rbind(xyArray[i, 3, , x], xyArray[i, 4, , x]), method = "euclidean")
    
    # Calculate distance from starting point
    for (j in 1:nrow(xyArray)) {
      if (!any(is.na(xyArray[j, 3, , x]))) {
        refRow <- j
        break
      }
    }
    
    for (j in refRow:nrow(xyArray)) {
      if (!any(is.na(xyArray[j, 3, , x]))) {
        ram.dist[i] <- dist(rbind(xyArray[i, 3, , x], xyArray[refRow, 3, , x]), method = "euclidean")
      }
    }
    
  
    # Define your points
    p1 <- xyArray[i, 1, , x]  # coordinates of the first point
    p2 <- xyArray[i, 2, , x]  # coordinates of the vertex of the angle
    p3 <- xyArray[i, 5, , x]  # coordinates of the third point
    
    # Calculate the vectors from p2 to the other points
    v1 <- p1 - p2
    v2 <- p3 - p2
    
    # Calculate the angle in radians
    angle_rad <- atan2(v2[2], v2[1]) - atan2(v1[2], v1[1])
    
    # If the angle is negative, add 2pi to bring it into the range [0, 2pi)
    if (angle_rad < 0 & !is.na(angle_rad)) {
      angle_rad <- angle_rad + 2 * pi
    }
    
    jaw.angle[i]<-angle_rad*(180/pi)
    
  }
  
  
  
  
  if (mean(is.na(gape)) > 0.95 | mean(is.na(jaw.angle)) == 1 | mean(is.na(ram.dist)) == 1) {
  }else{
      #subset to distance between starting position and impact  
      subset <- 1:which.max(ram.dist)
      end<- which.max(gape[subset])
      
      if (mean(is.na(gape[subset])) == 1) {
      } else {
      # Then we can find the index of 20% of peak gape as follows
      start <- which.min(abs(gape[1:end] - (gape[end]*0.2)))
      
 
   
      if(length(start)==0 | length(end)==0) { 
      }else{
      
        kinematics[x, 1] <- dimnames(xyArray)[[4]][x]  # Strike label
        kinematics[x, 2] <- max(gape[subset], na.rm = TRUE)  # Peak gape
        kinematics[x, 3] <- max(protrusion[subset], na.rm = TRUE)  # Peak jaw protrusion
        kinematics[x, 4] <- max(ram.dist[subset], na.rm = TRUE)  # Peak dist from starting point
        kinematics[x, 5] <- max(jaw.angle[subset], na.rm = TRUE)  # Widest jaw.angle
        
        kinematics[x, 6] <- length(gape[start:end])  # TTPG
        
        if (mean(is.na(jaw.angle[subset])) == 1 | mean(is.na(protrusion[subset])) == 1) {
        } else {
        kinematics[x, 7] <-   which.max(protrusion[subset]) - start # TTPJP
        
      
        
        kinematics[x, 8] <- which.max(jaw.angle[subset]) - start  # TTPJA
        
        }
        
        # Total.dist gape20% -> peak gape
        kinematics[x, 9] <- which.max(ram.dist[subset]) - ram.dist[start] #ram dist
        
        }
        }
      }}
    
kinematics[1:100,]
write.csv(kinematics, "kinematics.csv")

#The raw kinematics data output by this code was then manually aligned
#with the bite dimensions and other data from filming trials 
#via the filename of each video, resulting in the data.csv file.

plot(ram.dist, type="l",ylim=c(0,300))
points(gape, type="l", col="blue")
points(protrusion, type="l",col="red")
points(jaw.angle, type="l", col="green")
